# Supplementary material for: Poly[[bis­{μ3-2-[(3,5-dimethyl-1H-pyrazol-1-yl)(phen­yl)meth­yl]propane­dioato}tetra­sodium(I)] 7.5-hydrate]
Source: Acta Crystallogr Sect E Struct Rep Online. 2010 Jul 24;66(Pt 8):m1009–10. doi: 10.1107/S1600536810028515 (PMC3007501; doi:10.1107/S1600536810028515)
Supplement: Supplementary file 1 [file e-66-m1009-sup1.cif]

##############################################################################
###                                                                        ###
###        Electronic paper (Acta Crystallographica Section E)             ###
###                                                                        ###
##############################################################################
#                                                                            #
# This CIF contains the data in a paper accepted for publication in Acta     #
# Crystallographica Section E. It conforms to the requirements of Notes      #
# for Authors for Section E, and has been peer reviewed under the auspices   #
# of the IUCr Commission on Journals.                                        #
#                                                                            #
# Full details of the Crystallographic Information File format               #
# are given in the paper "The Crystallographic Information File (CIF):       #
# a New Standard Archive File for Crystallography" by S. R. Hall, F. H.      #
# Allen and I. D. Brown [Acta Cryst. (1991), A47, 655-685].                  #
#                                                                            #
# The current version of the core CIF dictionary is obtainable from          #
# ftp://ftp.iucr.org/pub/cif_core.dic. The current version number is 2.4.    #
#                                                                            #
# Software is freely available for graphical display of the structure(s) in  #
# this CIF.  For information consult the CIF home page http://www.iucr.org/  #
# cif/home.html                                                              #
#                                                                            #
# This file may be used for bona fide research purposes within the           #
# scientific community so long as proper attribution is given to the journal # 
# article from which it was obtained.                                        #
#                                                                            #
##############################################################################
                                             
data_I
_audit_creation_method     SHELXL-97
_chemical_name_systematic
;
Poly[[bis{\m~3~-2-[(3,5-dimethyl-1<i>H</i>-pyrazol-1-
yl)(phenyl)methyl]propanedioato}tetrasodium(I)] 7.5-hydrate]
;
_chemical_name_common     ?
_chemical_formula_moiety     'C30 H28 N4 Na4 O8, 7.5(H2 O)'
_chemical_formula_sum     'C30 H43 N4 Na4 O15.50'
_chemical_formula_iupac     '[Na4 (C15 H14 N2 O4)2], 7.5H2 O'
_chemical_formula_weight     799.64
_chemical_melting_point     ?
_symmetry_cell_setting     monoclinic
_symmetry_space_group_name_H-M     'C 2/c'
_symmetry_space_group_name_Hall     '-C 2yc'
loop_
    _symmetry_equiv_pos_as_xyz
    'x, y, z'
    '-x, y, -z+1/2'
    'x+1/2, y+1/2, z'
    '-x+1/2, y+1/2, -z+1/2'
    '-x, -y, -z'
    'x, -y, z-1/2'
    '-x+1/2, -y+1/2, -z'
    'x+1/2, -y+1/2, z-1/2'
_cell_length_a     31.8211(11)
_cell_length_b     14.4951(4)
_cell_length_c     16.1113(5)
_cell_angle_alpha     90.00
_cell_angle_beta     102.139(3)
_cell_angle_gamma     90.00
_cell_volume     7265.2(4)
_cell_formula_units_Z     8
_cell_measurement_reflns_used     2648
_cell_measurement_theta_min     1.5
_cell_measurement_theta_max     26.3
_cell_measurement_temperature     293(2)
_cell_measurement_pressure     101
_exptl_crystal_description     Block
_exptl_crystal_colour     colourless
_exptl_crystal_size_max     0.45
_exptl_crystal_size_mid     0.38
_exptl_crystal_size_min     0.19
_exptl_crystal_density_diffrn     1.462
_exptl_crystal_density_meas     ?
_exptl_crystal_density_method     'not measured'
_exptl_crystal_F_000     3352
_exptl_absorpt_coefficient_mu     0.156
_exptl_absorpt_correction_type     none
_exptl_absorpt_process_details     ?
_exptl_absorpt_correction_T_min     ?
_exptl_absorpt_correction_T_max     ?
_exptl_special_details
;
IR (KBr, [UTF-8]I^1/2^ cm-1): 1592.46 (C=O), 3248 (OH).
The data collection nominally covered a sphere of reciprocal space, by a
combination of seven sets of exposures; each set had a different \f angle for
the crystal and each exposure covered 0.5\% in \w and 20 s in time. The
crystal-to-detector distance was 37.5 mm.
;
_diffrn_ambient_temperature     296(2)
_diffrn_radiation_type     MoK\a
_diffrn_radiation_wavelength     0.71073
_diffrn_radiation_source     'fine-focus sealed tube'
_diffrn_radiation_monochromator     graphite
_diffrn_measurement_device_type     'Bruker X8 APEXII CCD area-detector'
_diffrn_measurement_method     '\f and \w'
_diffrn_detector_area_resol_mean     ?
_diffrn_reflns_number     76380
_diffrn_reflns_av_R_equivalents     0.0494
_diffrn_reflns_av_sigmaI/netI     0.0308
_diffrn_reflns_theta_min     1.31
_diffrn_reflns_theta_max     28.28
_diffrn_reflns_theta_full     28.28
_diffrn_measured_fraction_theta_max     1.000
_diffrn_measured_fraction_theta_full     1.000
_diffrn_reflns_limit_h_min     -42
_diffrn_reflns_limit_h_max     42
_diffrn_reflns_limit_k_min     -19
_diffrn_reflns_limit_k_max     19
_diffrn_reflns_limit_l_min     -21
_diffrn_reflns_limit_l_max     21
_diffrn_standards_number     0
_diffrn_standards_interval_count     ?
_diffrn_standards_interval_time     ?
_diffrn_standards_decay_%     ?
_refine_special_details
;
Refinement of <i>F</i>^2^ against ALL reflections. The weighted <i>R</i>-factor
<i>wR</i> and goodness of fit <i>S</i> are based on <i>F</i>^2^, conventional
<i>R</i>-factors <i>R</i> are based on <i>F</i>, with <i>F</i> set to zero for
negative <i>F</i>^2^. The threshold expression of <i>F</i>^2^ >
\s(<i>F</i>^2^) is used only for calculating <i>R</i>-factors(gt) <i>etc</i>.
and is not relevant to the choice of reflections for refinement.
<i>R</i>-factors based on <i>F</i>^2^ are statistically about twice as large
as those based on <i>F</i>, and <i>R</i>- factors based on ALL data will be
even larger.
;
_reflns_number_total     9034
_reflns_number_gt     6490
_reflns_threshold_expression     I>2\s(I)
_refine_ls_structure_factor_coef     Fsqd
_refine_ls_matrix_type     full
_refine_ls_R_factor_all     0.0645
_refine_ls_R_factor_gt     0.0362
_refine_ls_wR_factor_gt     0.1001
_refine_ls_wR_factor_ref     0.1303
_refine_ls_goodness_of_fit_ref     1.022
_refine_ls_restrained_S_all     1.022
_refine_ls_number_reflns     9034
_refine_ls_number_parameters     488
_refine_ls_number_restraints     0
_refine_ls_hydrogen_treatment     constr
_refine_ls_weighting_scheme     calc
_refine_ls_weighting_details
         'calc w=1/[\s^2^(Fo^2^)+(0.0783P)^2^+2.7360P] where P=(Fo^2^+2Fc^2^)/3'
_atom_sites_solution_hydrogens     geom
_atom_sites_solution_primary     direct
_atom_sites_solution_secondary     difmap
_refine_ls_shift/su_max     0.006
_refine_ls_shift/su_mean     0.000
_refine_diff_density_max     0.526
_refine_diff_density_min     -0.436
_refine_ls_extinction_method     none
_refine_ls_extinction_coef     ?
loop_
    _atom_type_symbol
    _atom_type_description
    _atom_type_scat_dispersion_real
    _atom_type_scat_dispersion_imag
    _atom_type_scat_source
    'C' 'C' 0.0033 0.0016
                         'International Tables Vol C Tables 4.2.6.8 and 6.1.1.4'
    'H' 'H' 0.0000 0.0000
                         'International Tables Vol C Tables 4.2.6.8 and 6.1.1.4'
    'N' 'N' 0.0061 0.0033
                         'International Tables Vol C Tables 4.2.6.8 and 6.1.1.4'
    'O' 'O' 0.0106 0.0060
                         'International Tables Vol C Tables 4.2.6.8 and 6.1.1.4'
    'Na' 'Na' 0.0362 0.0249
                         'International Tables Vol C Tables 4.2.6.8 and 6.1.1.4'
_computing_data_collection     'APEX2 (Bruker, 2005)'
_computing_cell_refinement     'SAINT (Bruker, 2005)'
_computing_data_reduction     'SAINT (Bruker, 2005)'
_computing_structure_solution     'SHELXS97 (Sheldrick, 2008)'
_computing_structure_refinement     'SHELXL97 (Sheldrick, 2008)'
_computing_molecular_graphics     'PLATON (Spek, 2009)'
_computing_publication_material     'publCIF (Westrip, 2010)'
loop_
    _atom_site_type_symbol
    _atom_site_label
    _atom_site_fract_x
    _atom_site_fract_y
    _atom_site_fract_z
    _atom_site_U_iso_or_equiv
    _atom_site_adp_type
    _atom_site_calc_flag
    _atom_site_refinement_flags
    _atom_site_occupancy
    _atom_site_disorder_assembly
    _atom_site_disorder_group
    C C1 0.13673(5) 0.43818(11) 0.21255(10) 0.0157(3) Uani d . 1 . .
    H H1 0.1288 0.5033 0.2036 0.019 Uiso calc R 1 . .
    C C2 0.09753(5) 0.38687(10) 0.23022(10) 0.0146(3) Uani d . 1 . .
    H H2 0.1049 0.3215 0.2390 0.018 Uiso calc R 1 . .
    N N1 0.14699(4) 0.40316(9) 0.13308(8) 0.0171(3) Uani d . 1 . .
    N N2 0.15635(5) 0.31192(9) 0.12560(9) 0.0217(3) Uani d . 1 . .
    C C11 0.14801(5) 0.45027(12) 0.06112(11) 0.0211(3) Uani d . 1 . .
    C C111 0.17568(5) 0.43350(12) 0.28481(10) 0.0189(3) Uani d . 1 . .
    C C112 0.18973(7) 0.35192(14) 0.32677(13) 0.0351(5) Uani d . 1 . .
    H H112 0.1747 0.2975 0.3109 0.042 Uiso calc R 1 . .
    C C113 0.22592(7) 0.35053(16) 0.39193(15) 0.0451(6) Uani d . 1 . .
    H H113 0.2350 0.2953 0.4193 0.054 Uiso calc R 1 . .
    C C114 0.24851(6) 0.43032(17) 0.41628(14) 0.0420(5) Uani d . 1 . .
    H H114 0.2728 0.4292 0.4599 0.050 Uiso calc R 1 . .
    C C115 0.23495(7) 0.51153(16) 0.37580(16) 0.0450(6) Uani d . 1 . .
    H H115 0.2501 0.5657 0.3920 0.054 Uiso calc R 1 . .
    C C116 0.19862(6) 0.51313(14) 0.31076(14) 0.0328(4) Uani d . 1 . .
    H H116 0.1895 0.5687 0.2842 0.039 Uiso calc R 1 . .
    C C12 0.15814(6) 0.38751(13) 0.00471(11) 0.0268(4) Uani d . 1 . .
    H H12 0.1610 0.3990 -0.0506 0.032 Uiso calc R 1 . .
    C C13 0.16321(6) 0.30294(12) 0.04696(12) 0.0249(4) Uani d . 1 . .
    C C14 0.17451(8) 0.21067(14) 0.01556(14) 0.0417(5) Uani d . 1 . .
    H H14A 0.1753 0.1653 0.0593 0.063 Uiso calc R 1 . .
    H H14B 0.2022 0.2141 0.0009 0.063 Uiso calc R 1 . .
    H H14C 0.1533 0.1935 -0.0337 0.063 Uiso calc R 1 . .
    C C15 0.13940(7) 0.55134(13) 0.05108(13) 0.0308(4) Uani d . 1 . .
    H H15A 0.1111 0.5643 0.0598 0.046 Uiso calc R 1 . .
    H H15B 0.1414 0.5701 -0.0051 0.046 Uiso calc R 1 . .
    H H15C 0.1602 0.5846 0.0920 0.046 Uiso calc R 1 . .
    C C21 0.08148(5) 0.42241(11) 0.30808(10) 0.0177(3) Uani d . 1 . .
    C C22 0.05932(5) 0.39513(11) 0.15432(10) 0.0163(3) Uani d . 1 . .
    O O1 0.09050(4) 0.50303(8) 0.33362(8) 0.0245(3) Uani d . 1 . .
    O O2 0.05884(4) 0.36630(9) 0.33884(8) 0.0292(3) Uani d . 1 . .
    O O3 0.04974(4) 0.47344(8) 0.12450(8) 0.0246(3) Uani d . 1 . .
    O O4 0.03947(4) 0.32106(8) 0.12934(8) 0.0227(3) Uani d . 1 . .
    C C3 0.12948(5) -0.12031(11) 0.19213(10) 0.0152(3) Uani d . 1 . .
    H H3 0.1257 -0.1848 0.2073 0.018 Uiso calc R 1 . .
    C C4 0.08996(5) -0.06637(11) 0.20531(10) 0.0141(3) Uani d . 1 . .
    H H4 0.0968 -0.0005 0.2054 0.017 Uiso calc R 1 . .
    N N3 0.16800(4) -0.08512(9) 0.25020(9) 0.0177(3) Uani d . 1 . .
    N N4 0.17591(4) 0.00742(9) 0.25847(9) 0.0203(3) Uani d . 1 . .
    C C31 0.20142(6) -0.13530(13) 0.29413(12) 0.0249(4) Uani d . 1 . .
    C C311 0.13456(5) -0.11851(11) 0.10044(10) 0.0175(3) Uani d . 1 . .
    C C312 0.13502(6) -0.20186(12) 0.05790(12) 0.0274(4) Uani d . 1 . .
    H H312 0.1330 -0.2570 0.0863 0.033 Uiso calc R 1 . .
    C C313 0.13850(7) -0.20368(14) -0.02656(13) 0.0345(5) Uani d . 1 . .
    H H313 0.1389 -0.2598 -0.0543 0.041 Uiso calc R 1 . .
    C C314 0.14133(6) -0.12223(14) -0.06929(12) 0.0296(4) Uani d . 1 . .
    H H314 0.1435 -0.1234 -0.1260 0.035 Uiso calc R 1 . .
    C C315 0.14097(6) -0.03861(13) -0.02781(11) 0.0255(4) Uani d . 1 . .
    H H315 0.1431 0.0163 -0.0565 0.031 Uiso calc R 1 . .
    C C316 0.13747(5) -0.03674(12) 0.05677(11) 0.0222(3) Uani d . 1 . .
    H H316 0.1371 0.0195 0.0843 0.027 Uiso calc R 1 . .
    C C32 0.23146(6) -0.07307(13) 0.33379(13) 0.0299(4) Uani d . 1 . .
    H H32 0.2578 -0.0862 0.3695 0.036 Uiso calc R 1 . .
    C C33 0.21456(5) 0.01393(12) 0.30977(12) 0.0243(4) Uani d . 1 . .
    C C34 0.23424(6) 0.10641(14) 0.33425(14) 0.0369(5) Uani d . 1 . .
    H H34A 0.2150 0.1539 0.3078 0.055 Uiso calc PR 0.50 . .
    H H34B 0.2610 0.1113 0.3159 0.055 Uiso calc PR 0.50 . .
    H H34C 0.2394 0.1133 0.3948 0.055 Uiso calc PR 0.50 . .
    H H34D 0.2619 0.0984 0.3712 0.055 Uiso calc PR 0.50 . .
    H H34E 0.2159 0.1411 0.3631 0.055 Uiso calc PR 0.50 . .
    H H34F 0.2375 0.1391 0.2842 0.055 Uiso calc PR 0.50 . .
    C C35 0.20217(7) -0.23784(14) 0.29361(15) 0.0399(5) Uani d . 1 . .
    H H35A 0.1782 -0.2610 0.3149 0.060 Uiso calc R 1 . .
    H H35B 0.2285 -0.2593 0.3290 0.060 Uiso calc R 1 . .
    H H35C 0.2003 -0.2594 0.2366 0.060 Uiso calc R 1 . .
    C C41 0.05116(5) -0.08420(11) 0.13273(10) 0.0154(3) Uani d . 1 . .
    C C42 0.07637(5) -0.08894(11) 0.28921(10) 0.0156(3) Uani d . 1 . .
    O O5 0.03524(4) -0.01421(8) 0.09023(7) 0.0191(2) Uani d . 1 . .
    O O6 0.03787(4) -0.16533(8) 0.11998(8) 0.0230(3) Uani d . 1 . .
    O O7 0.08345(4) -0.16799(8) 0.32102(8) 0.0239(3) Uani d . 1 . .
    O O8 0.05735(4) -0.02532(8) 0.31923(7) 0.0229(3) Uani d . 1 . .
    Na Na1 0.0000 0.5000 0.0000 0.0202(2) Uani d S 1 . .
    Na Na2 0.03995(2) 0.00005(4) 0.44768(4) 0.01928(15) Uani d . 1 . .
    Na Na3 0.0000 0.28300(6) 0.2500 0.0230(2) Uani d S 1 . .
    Na Na4 0.03267(3) -0.34679(6) 0.13857(5) 0.0347(2) Uani d . 1 . .
    Na Na5 0.04893(2) 0.15926(4) 0.10917(4) 0.02081(15) Uani d . 1 . .
    O O11 -0.03287(4) 0.35116(8) 0.00998(7) 0.0201(2) Uani d . 1 . .
    H H111 -0.0480 0.3692 0.0450 0.030 Uiso d R 1 . .
    H H11B -0.0086 0.3365 0.0400 0.030 Uiso d R 1 . .
    O O12 -0.03957(4) 0.59680(9) 0.07746(8) 0.0276(3) Uani d . 1 . .
    H H121 -0.0542 0.5642 0.1043 0.041 Uiso d R 1 . .
    H H122 -0.0554 0.6369 0.0489 0.041 Uiso d R 1 . .
    O O21 0.04694(4) -0.16789(8) 0.46475(7) 0.0231(3) Uani d . 1 . .
    H H211 0.0208 -0.1762 0.4404 0.035 Uiso d R 1 . .
    H H212 0.0611 -0.1749 0.4263 0.035 Uiso d R 1 . .
    O O22 0.02907(4) 0.15783(8) 0.42770(8) 0.0231(3) Uani d . 1 . .
    H H221 0.0435 0.1722 0.3908 0.035 Uiso d R 1 . .
    H H222 0.0368 0.1942 0.4697 0.035 Uiso d R 1 . .
    O O31 0.04933(4) 0.15204(8) 0.26444(8) 0.0225(3) Uani d . 1 . .
    H H31A 0.0500 0.0942 0.2749 0.034 Uiso d R 1 . .
    H H31B 0.0750 0.1673 0.2648 0.034 Uiso d R 1 . .
    O O41 0.0000 -0.27849(13) 0.2500 0.0307(4) Uani d S 1 . .
    H H411 0.0213 -0.2470 0.2736 0.046 Uiso d R 1 . .
    O O42 0.09668(4) -0.33909(8) 0.24137(8) 0.0279(3) Uani d . 1 . .
    H H421 0.0932 -0.3870 0.2691 0.042 Uiso d R 1 . .
    H H422 0.0940 -0.2925 0.2718 0.042 Uiso d R 1 . .
    O O51 0.12258(4) 0.15927(8) 0.19318(8) 0.0242(3) Uani d . 1 . .
    H H511 0.1410 0.1169 0.2115 0.036 Uiso d R 1 . .
    H H512 0.1361 0.2027 0.1744 0.036 Uiso d R 1 . .
loop_
    _atom_site_aniso_label
    _atom_site_aniso_U_11
    _atom_site_aniso_U_22
    _atom_site_aniso_U_33
    _atom_site_aniso_U_12
    _atom_site_aniso_U_13
    _atom_site_aniso_U_23
    C1 0.0160(7) 0.0154(7) 0.0155(8) -0.0014(6) 0.0030(6) -0.0002(6)
    C2 0.0146(7) 0.0150(7) 0.0137(7) -0.0007(5) 0.0018(6) 0.0003(6)
    N1 0.0197(7) 0.0161(6) 0.0162(7) -0.0001(5) 0.0056(5) 0.0010(5)
    N2 0.0266(7) 0.0171(7) 0.0229(8) 0.0015(6) 0.0086(6) -0.0003(6)
    C11 0.0212(8) 0.0232(9) 0.0191(8) 0.0007(6) 0.0051(7) 0.0050(7)
    C111 0.0150(7) 0.0245(8) 0.0174(8) -0.0013(6) 0.0039(6) -0.0019(6)
    C112 0.0344(11) 0.0277(10) 0.0349(11) -0.0031(8) -0.0113(9) 0.0033(8)
    C113 0.0409(12) 0.0434(13) 0.0409(13) 0.0032(10) -0.0145(10) 0.0094(10)
    C114 0.0238(10) 0.0651(15) 0.0314(12) -0.0069(10) -0.0074(8) -0.0027(10)
    C115 0.0347(11) 0.0490(14) 0.0448(14) -0.0203(10) -0.0066(10) -0.0067(11)
    C116 0.0308(10) 0.0290(10) 0.0352(11) -0.0083(8) -0.0006(8) 0.0001(8)
    C12 0.0344(10) 0.0299(10) 0.0178(9) 0.0019(7) 0.0090(7) 0.0022(7)
    C13 0.0286(9) 0.0248(9) 0.0234(9) -0.0002(7) 0.0099(7) -0.0022(7)
    C14 0.0624(15) 0.0312(11) 0.0370(12) 0.0035(10) 0.0229(11) -0.0055(9)
    C15 0.0402(11) 0.0237(9) 0.0294(10) 0.0042(8) 0.0093(8) 0.0096(8)
    C21 0.0153(7) 0.0232(8) 0.0133(8) -0.0004(6) 0.0004(6) -0.0002(6)
    C22 0.0152(7) 0.0207(8) 0.0136(7) -0.0004(6) 0.0044(6) -0.0012(6)
    O1 0.0314(7) 0.0219(6) 0.0219(6) -0.0028(5) 0.0097(5) -0.0056(5)
    O2 0.0354(7) 0.0332(7) 0.0227(7) -0.0136(6) 0.0143(6) -0.0036(5)
    O3 0.0253(6) 0.0210(6) 0.0235(7) -0.0020(5) -0.0040(5) 0.0064(5)
    O4 0.0211(6) 0.0196(6) 0.0237(6) -0.0021(5) -0.0035(5) -0.0039(5)
    C3 0.0161(7) 0.0152(7) 0.0144(7) 0.0005(6) 0.0034(6) -0.0009(6)
    C4 0.0147(7) 0.0145(7) 0.0132(7) 0.0006(5) 0.0031(6) 0.0006(6)
    N3 0.0169(6) 0.0181(7) 0.0174(7) 0.0021(5) 0.0020(5) 0.0003(5)
    N4 0.0195(7) 0.0176(7) 0.0232(8) -0.0007(5) 0.0031(6) -0.0005(6)
    C31 0.0201(8) 0.0272(9) 0.0264(9) 0.0069(7) 0.0024(7) 0.0052(7)
    C311 0.0146(7) 0.0219(8) 0.0167(8) 0.0012(6) 0.0053(6) -0.0013(6)
    C312 0.0383(10) 0.0216(9) 0.0245(9) 0.0015(7) 0.0113(8) -0.0018(7)
    C313 0.0460(12) 0.0328(11) 0.0262(10) 0.0016(9) 0.0110(9) -0.0115(8)
    C314 0.0245(9) 0.0476(12) 0.0175(9) -0.0009(8) 0.0066(7) -0.0037(8)
    C315 0.0236(9) 0.0345(10) 0.0184(9) -0.0029(7) 0.0044(7) 0.0041(7)
    C316 0.0243(8) 0.0232(9) 0.0198(9) 0.0001(7) 0.0059(7) -0.0007(7)
    C32 0.0182(8) 0.0349(11) 0.0327(11) 0.0033(7) -0.0033(7) 0.0026(8)
    C33 0.0180(8) 0.0295(10) 0.0251(9) -0.0021(7) 0.0038(7) -0.0013(7)
    C34 0.0271(10) 0.0353(11) 0.0457(13) -0.0096(8) 0.0022(9) -0.0067(9)
    C35 0.0343(11) 0.0265(10) 0.0536(14) 0.0121(8) -0.0028(10) 0.0041(9)
    C41 0.0142(7) 0.0218(8) 0.0114(7) 0.0017(6) 0.0056(6) -0.0003(6)
    C42 0.0168(7) 0.0176(7) 0.0118(7) -0.0008(6) 0.0016(6) -0.0007(6)
    O5 0.0207(6) 0.0224(6) 0.0138(6) 0.0041(4) 0.0025(4) 0.0036(4)
    O6 0.0229(6) 0.0218(6) 0.0219(6) -0.0030(5) -0.0007(5) -0.0010(5)
    O7 0.0366(7) 0.0202(6) 0.0177(6) 0.0055(5) 0.0118(5) 0.0047(5)
    O8 0.0326(7) 0.0204(6) 0.0185(6) 0.0062(5) 0.0119(5) 0.0012(5)
    Na1 0.0243(5) 0.0168(4) 0.0175(5) -0.0013(3) -0.0003(4) 0.0014(4)
    Na2 0.0231(3) 0.0201(3) 0.0154(3) 0.0022(2) 0.0059(3) -0.0001(2)
    Na3 0.0219(5) 0.0212(5) 0.0263(5) 0.000 0.0060(4) 0.000
    Na4 0.0301(4) 0.0529(5) 0.0206(4) -0.0048(3) 0.0045(3) -0.0084(3)
    Na5 0.0230(3) 0.0220(3) 0.0168(3) 0.0017(3) 0.0027(3) -0.0014(3)
    O11 0.0199(6) 0.0241(6) 0.0160(6) 0.0008(4) 0.0033(5) 0.0002(5)
    O12 0.0253(6) 0.0326(7) 0.0259(7) 0.0014(5) 0.0080(5) 0.0062(5)
    O21 0.0230(6) 0.0302(7) 0.0165(6) 0.0021(5) 0.0049(5) 0.0016(5)
    O22 0.0264(6) 0.0201(6) 0.0236(6) 0.0001(5) 0.0073(5) -0.0035(5)
    O31 0.0241(6) 0.0185(6) 0.0260(7) 0.0012(5) 0.0078(5) 0.0035(5)
    O41 0.0288(10) 0.0320(10) 0.0328(11) 0.000 0.0099(8) 0.000
    O42 0.0353(7) 0.0197(6) 0.0292(7) -0.0003(5) 0.0080(6) 0.0001(5)
    O51 0.0214(6) 0.0181(6) 0.0337(7) 0.0005(5) 0.0073(5) 0.0057(5)
_geom_special_details
;
All e.s.d.'s (except the e.s.d. in the dihedral angle between two l.s. planes)
are estimated using the full covariance matrix. The cell e.s.d.'s are taken
into account individually in the estimation of e.s.d.'s in distances, angles
and torsion angles; correlations between e.s.d.'s in cell parameters are only
used when they are defined by crystal symmetry. An approximate (isotropic)
treatment of cell e.s.d.'s is used for estimating e.s.d.'s involving l.s.
planes.
;
loop_
    _geom_bond_atom_site_label_1
    _geom_bond_atom_site_label_2
    _geom_bond_site_symmetry_2
    _geom_bond_distance
    _geom_bond_publ_flag
    Na1 O3 . 2.3113(11) y
    Na1 O3 5_565 2.3113(11) n
    Na1 O11 . 2.4177(11) y
    Na1 O11 5_565 2.4177(11) n
    Na1 O12 . 2.4028(13) y
    Na1 O12 5_565 2.4028(13) n
    Na2 O5 2 2.3507(13) y
    Na2 O5 6_556 2.3417(13) y
    Na2 O8 . 2.2818(13) y
    Na2 O21 . 2.4546(13) y
    Na2 O22 . 2.3253(13) y
    Na3 O2 . 2.4259(14) y
    Na3 O2 2 2.4259(14) n
    Na3 O31 . 2.4430(14) y
    Na3 O31 2 2.4430(14) n
    Na3 O4 . 2.5862(13) y
    Na3 O4 2 2.5862(13) n
    Na4 O3 1_545 2.6812(15) y
    Na4 O6 . 2.6565(14) y
    Na4 O11 5 2.3956(14) y
    Na4 O12 1_545 2.4434(15) y
    Na4 O41 . 2.4634(11) y
    Na4 O42 . 2.3423(15) y
    Na5 O4 . 2.3952(13) y
    Na5 O5 . 2.5592(13) y
    Na5 O21 6 2.3176(13) y
    Na5 O22 2 2.4275(14) y
    Na5 O31 . 2.5011(14) y
    Na5 O51 . 2.4478(14) y
    Na1 Na4 1_565 3.1655(8) ?
    Na1 Na4 5 3.1655(8) ?
    Na1 H111 . 2.6295 ?
    Na1 H11B . 2.4858 ?
    Na2 Na2 5_556 3.3331(13) ?
    Na2 Na5 6_556 3.4453(9) ?
    Na2 Na5 2 3.6158(9) ?
    Na2 H211 . 2.6231 ?
    Na2 H212 . 2.6649 ?
    Na2 H221 . 2.6683 ?
    Na3 Na5 . 3.5036(8) ?
    Na3 Na5 2 3.5036(8) ?
    Na4 Na1 1_545 3.1655(8) ?
    Na4 H421 . 2.6015 ?
    Na5 Na2 6 3.4453(9) ?
    Na5 Na2 2 3.6158(9) ?
    Na5 H31B . 2.4723 ?
    C1 N1 . 1.476(2) ?
    C1 C111 . 1.513(2) ?
    C1 C2 . 1.530(2) ?
    C1 H1 . 0.9800 ?
    C2 C22 . 1.537(2) ?
    C2 C21 . 1.539(2) ?
    C2 H2 . 0.9800 ?
    N1 C11 . 1.352(2) ?
    N1 N2 . 1.3665(19) ?
    N2 C13 . 1.337(2) ?
    C11 C12 . 1.371(2) ?
    C11 C15 . 1.493(2) ?
    C111 C116 . 1.383(2) ?
    C111 C112 . 1.389(3) ?
    C112 C113 . 1.386(3) ?
    C112 H112 . 0.9300 ?
    C113 C114 . 1.375(3) ?
    C113 H113 . 0.9300 ?
    C114 C115 . 1.371(3) ?
    C114 H114 . 0.9300 ?
    C115 C116 . 1.388(3) ?
    C115 H115 . 0.9300 ?
    C116 H116 . 0.9300 ?
    C12 C13 . 1.395(3) ?
    C12 H12 . 0.9300 ?
    C13 C14 . 1.500(3) ?
    C14 H14A . 0.9600 ?
    C14 H14B . 0.9600 ?
    C14 H14C . 0.9600 ?
    C15 H15A . 0.9600 ?
    C15 H15B . 0.9600 ?
    C15 H15C . 0.9600 ?
    C21 O1 . 1.252(2) ?
    C21 O2 . 1.256(2) ?
    C22 O3 . 1.245(2) ?
    C22 O4 . 1.2676(19) ?
    C3 N3 . 1.468(2) ?
    C3 C311 . 1.520(2) ?
    C3 C4 . 1.533(2) ?
    C3 H3 . 0.9800 ?
    C4 C41 . 1.533(2) ?
    C4 C42 . 1.538(2) ?
    C4 H4 . 0.9800 ?
    N3 C31 . 1.358(2) ?
    N3 N4 . 1.3661(19) ?
    N4 C33 . 1.333(2) ?
    C31 C32 . 1.371(3) ?
    C31 C35 . 1.487(3) ?
    C311 C312 . 1.391(2) ?
    C311 C316 . 1.391(2) ?
    C312 C313 . 1.389(3) ?
    C312 H312 . 0.9300 ?
    C313 C314 . 1.379(3) ?
    C313 H313 . 0.9300 ?
    C314 C315 . 1.385(3) ?
    C314 H314 . 0.9300 ?
    C315 C316 . 1.391(2) ?
    C315 H315 . 0.9300 ?
    C316 H316 . 0.9300 ?
    C32 C33 . 1.393(3) ?
    C32 H32 . 0.9300 ?
    C33 C34 . 1.497(3) ?
    C34 H34A . 0.9600 ?
    C34 H34B . 0.9600 ?
    C34 H34C . 0.9600 ?
    C34 H34D . 0.9600 ?
    C34 H34E . 0.9600 ?
    C34 H34F . 0.9600 ?
    C35 H35A . 0.9600 ?
    C35 H35B . 0.9600 ?
    C35 H35C . 0.9600 ?
    C41 O6 . 1.252(2) ?
    C41 O5 . 1.2684(19) ?
    C42 O8 . 1.2544(19) ?
    C42 O7 . 1.2562(19) ?
    O11 Na4 5 2.3956(14) ?
    O11 H111 . 0.8553 ?
    O11 H11B . 0.8487 ?
    O12 Na4 1_565 2.4434(15) ?
    O12 H121 . 0.8438 ?
    O12 H122 . 0.8399 ?
    O21 Na5 6_556 2.3176(13) ?
    O21 H211 . 0.8507 ?
    O21 H212 . 0.8458 ?
    O22 Na5 2 2.4275(14) ?
    O22 H221 . 0.8489 ?
    O22 H222 . 0.8522 ?
    O31 H31A . 0.8540 ?
    O31 H31B . 0.8440 ?
    O41 Na4 2 2.4634(11) ?
    O41 H411 . 0.8398 ?
    O42 H421 . 0.8453 ?
    O42 H422 . 0.8494 ?
    O51 H511 . 0.8572 ?
    O51 H512 . 0.8533 ?
loop_
    _geom_angle_atom_site_label_1
    _geom_angle_atom_site_label_2
    _geom_angle_atom_site_label_3
    _geom_angle_site_symmetry_1
    _geom_angle_site_symmetry_3
    _geom_angle
    _geom_angle_publ_flag
    N1 C1 C111 . . 110.93(13) ?
    N1 C1 C2 . . 109.38(12) ?
    C111 C1 C2 . . 113.78(13) ?
    N1 C1 H1 . . 107.5 ?
    C111 C1 H1 . . 107.5 ?
    C2 C1 H1 . . 107.5 ?
    C1 C2 C22 . . 110.71(12) ?
    C1 C2 C21 . . 114.35(13) ?
    C22 C2 C21 . . 106.25(12) ?
    C1 C2 H2 . . 108.5 ?
    C22 C2 H2 . . 108.5 ?
    C21 C2 H2 . . 108.5 ?
    C11 N1 N2 . . 111.61(13) ?
    C11 N1 C1 . . 128.29(14) ?
    N2 N1 C1 . . 120.09(12) ?
    C13 N2 N1 . . 105.07(13) ?
    N1 C11 C12 . . 106.54(15) ?
    N1 C11 C15 . . 123.48(15) ?
    C12 C11 C15 . . 129.98(16) ?
    C116 C111 C112 . . 117.92(17) ?
    C116 C111 C1 . . 119.36(16) ?
    C112 C111 C1 . . 122.72(15) ?
    C113 C112 C111 . . 120.82(18) ?
    C113 C112 H112 . . 119.6 ?
    C111 C112 H112 . . 119.6 ?
    C114 C113 C112 . . 120.4(2) ?
    C114 C113 H113 . . 119.8 ?
    C112 C113 H113 . . 119.8 ?
    C115 C114 C113 . . 119.57(19) ?
    C115 C114 H114 . . 120.2 ?
    C113 C114 H114 . . 120.2 ?
    C114 C115 C116 . . 120.17(19) ?
    C114 C115 H115 . . 119.9 ?
    C116 C115 H115 . . 119.9 ?
    C111 C116 C115 . . 121.16(19) ?
    C111 C116 H116 . . 119.4 ?
    C115 C116 H116 . . 119.4 ?
    C11 C12 C13 . . 106.19(16) ?
    C11 C12 H12 . . 126.9 ?
    C13 C12 H12 . . 126.9 ?
    N2 C13 C12 . . 110.59(15) ?
    N2 C13 C14 . . 120.33(16) ?
    C12 C13 C14 . . 129.07(17) ?
    C13 C14 H14A . . 109.5 ?
    C13 C14 H14B . . 109.5 ?
    H14A C14 H14B . . 109.5 ?
    C13 C14 H14C . . 109.5 ?
    H14A C14 H14C . . 109.5 ?
    H14B C14 H14C . . 109.5 ?
    C11 C15 H15A . . 109.5 ?
    C11 C15 H15B . . 109.5 ?
    H15A C15 H15B . . 109.5 ?
    C11 C15 H15C . . 109.5 ?
    H15A C15 H15C . . 109.5 ?
    H15B C15 H15C . . 109.5 ?
    O1 C21 O2 . . 125.86(15) ?
    O1 C21 C2 . . 119.19(14) ?
    O2 C21 C2 . . 114.91(14) ?
    O3 C22 O4 . . 125.76(15) ?
    O3 C22 C2 . . 117.81(14) ?
    O4 C22 C2 . . 116.40(14) ?
    C21 O2 Na3 . . 121.68(11) ?
    C22 O3 Na1 . . 123.65(10) ?
    C22 O3 Na4 . 1_565 152.98(11) ?
    Na1 O3 Na4 . 1_565 78.32(4) ?
    C22 O4 Na5 . . 143.51(11) ?
    C22 O4 Na3 . . 103.32(10) ?
    Na5 O4 Na3 . . 89.30(5) ?
    N3 C3 C311 . . 111.60(12) ?
    N3 C3 C4 . . 109.50(12) ?
    C311 C3 C4 . . 112.58(13) ?
    N3 C3 H3 . . 107.6 ?
    C311 C3 H3 . . 107.6 ?
    C4 C3 H3 . . 107.6 ?
    C3 C4 C41 . . 111.15(12) ?
    C3 C4 C42 . . 113.80(12) ?
    C41 C4 C42 . . 107.72(12) ?
    C3 C4 H4 . . 108.0 ?
    C41 C4 H4 . . 108.0 ?
    C42 C4 H4 . . 108.0 ?
    C31 N3 N4 . . 111.53(14) ?
    C31 N3 C3 . . 127.11(14) ?
    N4 N3 C3 . . 121.02(13) ?
    C33 N4 N3 . . 104.89(13) ?
    N3 C31 C32 . . 106.47(16) ?
    N3 C31 C35 . . 122.97(17) ?
    C32 C31 C35 . . 130.56(17) ?
    C312 C311 C316 . . 118.83(16) ?
    C312 C311 C3 . . 118.58(15) ?
    C316 C311 C3 . . 122.56(14) ?
    C313 C312 C311 . . 120.71(17) ?
    C313 C312 H312 . . 119.6 ?
    C311 C312 H312 . . 119.6 ?
    C314 C313 C312 . . 120.00(18) ?
    C314 C313 H313 . . 120.0 ?
    C312 C313 H313 . . 120.0 ?
    C313 C314 C315 . . 120.01(17) ?
    C313 C314 H314 . . 120.0 ?
    C315 C314 H314 . . 120.0 ?
    C314 C315 C316 . . 120.01(17) ?
    C314 C315 H315 . . 120.0 ?
    C316 C315 H315 . . 120.0 ?
    C315 C316 C311 . . 120.43(16) ?
    C315 C316 H316 . . 119.8 ?
    C311 C316 H316 . . 119.8 ?
    C31 C32 C33 . . 105.99(16) ?
    C31 C32 H32 . . 127.0 ?
    C33 C32 H32 . . 127.0 ?
    N4 C33 C32 . . 111.11(15) ?
    N4 C33 C34 . . 120.47(16) ?
    C32 C33 C34 . . 128.42(17) ?
    C33 C34 H34A . . 109.5 ?
    C33 C34 H34B . . 109.5 ?
    H34A C34 H34B . . 109.5 ?
    C33 C34 H34C . . 109.5 ?
    H34A C34 H34C . . 109.5 ?
    H34B C34 H34C . . 109.5 ?
    C33 C34 H34D . . 109.5 ?
    H34A C34 H34D . . 141.1 ?
    H34B C34 H34D . . 56.3 ?
    H34C C34 H34D . . 56.3 ?
    C33 C34 H34E . . 109.5 ?
    H34A C34 H34E . . 56.3 ?
    H34B C34 H34E . . 141.1 ?
    H34C C34 H34E . . 56.3 ?
    H34D C34 H34E . . 109.5 ?
    C33 C34 H34F . . 109.5 ?
    H34A C34 H34F . . 56.3 ?
    H34B C34 H34F . . 56.3 ?
    H34C C34 H34F . . 141.1 ?
    H34D C34 H34F . . 109.5 ?
    H34E C34 H34F . . 109.5 ?
    C31 C35 H35A . . 109.5 ?
    C31 C35 H35B . . 109.5 ?
    H35A C35 H35B . . 109.5 ?
    C31 C35 H35C . . 109.5 ?
    H35A C35 H35C . . 109.5 ?
    H35B C35 H35C . . 109.5 ?
    O6 C41 O5 . . 125.44(15) ?
    O6 C41 C4 . . 118.26(13) ?
    O5 C41 C4 . . 116.30(14) ?
    O8 C42 O7 . . 124.95(15) ?
    O8 C42 C4 . . 115.47(13) ?
    O7 C42 C4 . . 119.54(13) ?
    C41 O5 Na2 . 6 119.93(10) ?
    C41 O5 Na2 . 2 118.67(10) ?
    Na2 O5 Na2 6 2 90.52(5) ?
    C41 O5 Na5 . . 133.06(10) ?
    Na2 O5 Na5 6 . 89.22(4) ?
    Na2 O5 Na5 2 . 94.76(4) ?
    C41 O6 Na4 . . 159.80(11) ?
    C42 O8 Na2 . . 134.19(11) ?
    O3 Na1 O3 . 5_565 180.00(8) ?
    O3 Na1 O12 . 5_565 90.88(4) ?
    O3 Na1 O12 5_565 5_565 89.12(4) ?
    O3 Na1 O12 . . 89.12(4) ?
    O3 Na1 O12 5_565 . 90.88(4) ?
    O12 Na1 O12 5_565 . 180.00(5) ?
    O3 Na1 O11 . 5_565 88.82(4) ?
    O3 Na1 O11 5_565 5_565 91.18(4) ?
    O12 Na1 O11 5_565 5_565 101.84(4) ?
    O12 Na1 O11 . 5_565 78.16(4) ?
    O3 Na1 O11 . . 91.18(4) ?
    O3 Na1 O11 5_565 . 88.82(4) ?
    O12 Na1 O11 5_565 . 78.16(4) ?
    O12 Na1 O11 . . 101.84(4) ?
    O11 Na1 O11 5_565 . 180.00(7) ?
    O3 Na1 Na4 . 1_565 56.04(3) ?
    O3 Na1 Na4 5_565 1_565 123.96(3) ?
    O12 Na1 Na4 5_565 1_565 130.22(3) ?
    O12 Na1 Na4 . 1_565 49.78(3) ?
    O11 Na1 Na4 5_565 1_565 48.58(3) ?
    O11 Na1 Na4 . 1_565 131.42(3) ?
    O3 Na1 Na4 . 5 123.96(3) ?
    O3 Na1 Na4 5_565 5 56.04(3) ?
    O12 Na1 Na4 5_565 5 49.78(3) ?
    O12 Na1 Na4 . 5 130.22(3) ?
    O11 Na1 Na4 5_565 5 131.42(3) ?
    O11 Na1 Na4 . 5 48.58(3) ?
    Na4 Na1 Na4 1_565 5 180.00(2) ?
    O3 Na1 H111 . . 88.4 ?
    O3 Na1 H111 5_565 . 91.6 ?
    O12 Na1 H111 5_565 . 96.9 ?
    O12 Na1 H111 . . 83.1 ?
    O11 Na1 H111 5_565 . 161.1 ?
    O11 Na1 H111 . . 18.9 ?
    Na4 Na1 H111 1_565 . 115.8 ?
    Na4 Na1 H111 5 . 64.2 ?
    O3 Na1 H11B . . 73.0 ?
    O3 Na1 H11B 5_565 . 107.0 ?
    O12 Na1 H11B 5_565 . 71.1 ?
    O12 Na1 H11B . . 108.9 ?
    O11 Na1 H11B 5_565 . 160.1 ?
    O11 Na1 H11B . . 19.9 ?
    Na4 Na1 H11B 1_565 . 121.6 ?
    Na4 Na1 H11B 5 . 58.4 ?
    H111 Na1 H11B . . 30.6 ?
    O8 Na2 O22 . . 95.19(5) ?
    O8 Na2 O5 . 6_556 168.93(5) ?
    O22 Na2 O5 . 6_556 90.64(5) ?
    O8 Na2 O5 . 2 100.26(5) ?
    O22 Na2 O5 . 2 86.37(5) ?
    O5 Na2 O5 6_556 2 89.48(5) ?
    O8 Na2 O21 . . 84.74(4) ?
    O22 Na2 O21 . . 176.60(5) ?
    O5 Na2 O21 6_556 . 90.00(4) ?
    O5 Na2 O21 2 . 90.30(4) ?
    O8 Na2 Na2 . 5_556 144.59(5) ?
    O22 Na2 Na2 . 5_556 87.89(4) ?
    O5 Na2 Na2 6_556 5_556 44.85(3) ?
    O5 Na2 Na2 2 5_556 44.63(3) ?
    O21 Na2 Na2 . 5_556 90.21(4) ?
    O8 Na2 Na5 . 6_556 125.41(4) ?
    O22 Na2 Na5 . 6_556 138.59(4) ?
    O5 Na2 Na5 6_556 6_556 47.97(3) ?
    O5 Na2 Na5 2 6_556 93.18(4) ?
    O21 Na2 Na5 . 6_556 42.23(3) ?
    Na2 Na2 Na5 5_556 6_556 64.45(2) ?
    O8 Na2 Na5 . 2 101.49(4) ?
    O22 Na2 Na5 . 2 41.53(3) ?
    O5 Na2 Na5 6_556 2 89.11(4) ?
    O5 Na2 Na5 2 2 44.86(3) ?
    O21 Na2 Na5 . 2 135.15(4) ?
    Na2 Na2 Na5 5_556 2 59.28(2) ?
    Na5 Na2 Na5 6_556 2 123.73(2) ?
    O8 Na2 H211 . . 84.3 ?
    O22 Na2 H211 . . 157.7 ?
    O5 Na2 H211 6_556 . 93.8 ?
    O5 Na2 H211 2 . 71.8 ?
    O21 Na2 H211 . . 18.9 ?
    Na2 Na2 H211 5_556 . 80.0 ?
    Na5 Na2 H211 6_556 . 50.4 ?
    Na5 Na2 H211 2 . 116.6 ?
    O8 Na2 H212 . . 67.3 ?
    O22 Na2 H212 . . 162.3 ?
    O5 Na2 H212 6_556 . 106.3 ?
    O5 Na2 H212 2 . 98.9 ?
    O21 Na2 H212 . . 18.4 ?
    Na2 Na2 H212 5_556 . 107.8 ?
    Na5 Na2 H212 6_556 . 58.4 ?
    Na5 Na2 H212 2 . 141.3 ?
    H211 Na2 H212 . . 29.6 ?
    O8 Na2 H221 . . 78.7 ?
    O22 Na2 H221 . . 17.9 ?
    O5 Na2 H221 6_556 . 105.7 ?
    O5 Na2 H221 2 . 96.1 ?
    O21 Na2 H221 . . 163.0 ?
    Na2 Na2 H221 5_556 . 105.4 ?
    Na5 Na2 H221 6_556 . 152.0 ?
    Na5 Na2 H221 2 . 53.4 ?
    H211 Na2 H221 . . 157.1 ?
    H212 Na2 H221 . . 144.6 ?
    O2 Na3 O2 . 2 120.30(8) ?
    O2 Na3 O31 . 2 147.53(5) ?
    O2 Na3 O31 2 2 85.97(4) ?
    O2 Na3 O31 . . 85.97(4) ?
    O2 Na3 O31 2 . 147.53(5) ?
    O31 Na3 O31 2 . 78.02(6) ?
    O2 Na3 O4 . . 84.31(4) ?
    O2 Na3 O4 2 . 83.51(4) ?
    O31 Na3 O4 2 . 119.87(4) ?
    O31 Na3 O4 . . 80.41(4) ?
    O2 Na3 O4 . 2 83.51(4) ?
    O2 Na3 O4 2 2 84.31(4) ?
    O31 Na3 O4 2 2 80.41(4) ?
    O31 Na3 O4 . 2 119.87(4) ?
    O4 Na3 O4 . 2 155.37(7) ?
    O2 Na3 Na5 . . 104.12(3) ?
    O2 Na3 Na5 2 . 105.40(3) ?
    O31 Na3 Na5 2 . 84.53(4) ?
    O31 Na3 Na5 . . 45.55(3) ?
    O4 Na3 Na5 . . 43.13(3) ?
    O4 Na3 Na5 2 . 161.48(4) ?
    O2 Na3 Na5 . 2 105.40(3) ?
    O2 Na3 Na5 2 2 104.12(3) ?
    O31 Na3 Na5 2 2 45.55(3) ?
    O31 Na3 Na5 . 2 84.53(4) ?
    O4 Na3 Na5 . 2 161.48(4) ?
    O4 Na3 Na5 2 2 43.13(3) ?
    Na5 Na3 Na5 . 2 118.41(3) ?
    O42 Na4 O11 . 5 121.53(5) ?
    O42 Na4 O12 . 1_545 154.89(6) ?
    O11 Na4 O12 5 1_545 77.79(5) ?
    O42 Na4 O41 . . 84.44(4) ?
    O11 Na4 O41 5 . 145.99(5) ?
    O12 Na4 O41 1_545 . 85.57(4) ?
    O42 Na4 O6 . . 88.10(5) ?
    O11 Na4 O6 5 . 84.27(5) ?
    O12 Na4 O6 1_545 . 111.20(5) ?
    O41 Na4 O6 . . 74.34(5) ?
    O42 Na4 O3 . 1_545 86.82(5) ?
    O11 Na4 O3 5 1_545 81.18(4) ?
    O12 Na4 O3 1_545 1_545 80.27(5) ?
    O41 Na4 O3 . 1_545 125.19(6) ?
    O6 Na4 O3 . 1_545 159.10(5) ?
    O42 Na4 Na1 . 1_545 129.79(4) ?
    O11 Na4 Na1 5 1_545 49.18(3) ?
    O12 Na4 Na1 1_545 1_545 48.66(3) ?
    O41 Na4 Na1 . 1_545 132.04(4) ?
    O6 Na4 Na1 . 1_545 129.35(4) ?
    O3 Na4 Na1 1_545 1_545 45.64(3) ?
    O42 Na4 H421 . . 18.8 ?
    O11 Na4 H421 5 . 130.1 ?
    O12 Na4 H421 1_545 . 136.4 ?
    O41 Na4 H421 . . 81.7 ?
    O6 Na4 H421 . . 105.1 ?
    O3 Na4 H421 1_545 . 73.9 ?
    Na1 Na4 H421 1_545 . 119.4 ?
    O21 Na5 O4 6 . 96.07(5) ?
    O21 Na5 O22 6 2 86.80(5) ?
    O4 Na5 O22 . 2 83.71(4) ?
    O21 Na5 O51 6 . 112.08(5) ?
    O4 Na5 O51 . . 93.32(4) ?
    O22 Na5 O51 2 . 161.11(5) ?
    O21 Na5 O31 6 . 178.58(5) ?
    O4 Na5 O31 . . 83.09(4) ?
    O22 Na5 O31 2 . 91.97(5) ?
    O51 Na5 O31 . . 69.14(4) ?
    O21 Na5 O5 6 . 88.01(4) ?
    O4 Na5 O5 . . 162.77(5) ?
    O22 Na5 O5 2 . 79.79(4) ?
    O51 Na5 O5 . . 100.67(4) ?
    O31 Na5 O5 . . 92.47(4) ?
    O21 Na5 Na2 6 6 45.38(3) ?
    O4 Na5 Na2 . 6 139.98(4) ?
    O22 Na5 Na2 2 6 83.76(4) ?
    O51 Na5 Na2 . 6 109.59(4) ?
    O31 Na5 Na2 . 6 135.19(4) ?
    O5 Na5 Na2 . 6 42.81(3) ?
    O21 Na5 Na3 6 . 134.47(4) ?
    O4 Na5 Na3 . . 47.57(4) ?
    O22 Na5 Na3 2 . 65.93(3) ?
    O51 Na5 Na3 . . 98.40(4) ?
    O31 Na5 Na3 . . 44.21(3) ?
    O5 Na5 Na3 . . 119.51(4) ?
    Na2 Na5 Na3 6 . 148.72(2) ?
    O21 Na5 Na2 6 2 85.72(4) ?
    O4 Na5 Na2 . 2 123.06(4) ?
    O22 Na5 Na2 2 2 39.43(3) ?
    O51 Na5 Na2 . 2 138.34(4) ?
    O31 Na5 Na2 . 2 93.78(3) ?
    O5 Na5 Na2 . 2 40.38(3) ?
    Na2 Na5 Na2 6 2 56.27(2) ?
    Na3 Na5 Na2 . 2 93.46(2) ?
    O21 Na5 H31B 6 . 161.5 ?
    O4 Na5 H31B . . 80.8 ?
    O22 Na5 H31B 2 . 110.8 ?
    O51 Na5 H31B . . 50.3 ?
    O31 Na5 H31B . . 19.5 ?
    O5 Na5 H31B . . 100.4 ?
    Na2 Na5 H31B 6 . 139.0 ?
    Na3 Na5 H31B . . 54.5 ?
    Na2 Na5 H31B 2 . 111.4 ?
    Na4 O11 Na1 5 . 82.24(4) ?
    Na4 O11 H111 5 . 141.9 ?
    Na1 O11 H111 . . 94.7 ?
    Na4 O11 H11B 5 . 111.7 ?
    Na1 O11 H11B . . 84.6 ?
    H111 O11 H11B . . 105.7 ?
    Na1 O12 Na4 . 1_565 81.56(4) ?
    Na1 O12 H121 . . 110.1 ?
    Na4 O12 H121 1_565 . 123.7 ?
    Na1 O12 H122 . . 116.0 ?
    Na4 O12 H122 1_565 . 113.2 ?
    H121 O12 H122 . . 109.7 ?
    Na5 O21 Na2 6_556 . 92.39(5) ?
    Na5 O21 H211 6_556 . 106.7 ?
    Na2 O21 H211 . . 91.8 ?
    Na5 O21 H212 6_556 . 146.6 ?
    Na2 O21 H212 . . 95.0 ?
    H211 O21 H212 . . 105.5 ?
    Na2 O22 Na5 . 2 99.04(5) ?
    Na2 O22 H221 . . 104.5 ?
    Na5 O22 H221 2 . 120.1 ?
    Na2 O22 H222 . . 119.2 ?
    Na5 O22 H222 2 . 107.5 ?
    H221 O22 H222 . . 107.1 ?
    Na3 O31 Na5 . . 90.24(4) ?
    Na3 O31 H31A . . 140.3 ?
    Na5 O31 H31A . . 103.5 ?
    Na3 O31 H31B . . 113.4 ?
    Na5 O31 H31B . . 78.3 ?
    H31A O31 H31B . . 105.8 ?
    Na4 O41 Na4 . 2 132.60(9) ?
    Na4 O41 H411 . . 97.1 ?
    Na4 O41 H411 2 . 108.3 ?
    Na4 O42 H421 . . 98.2 ?
    Na4 O42 H422 . . 105.5 ?
    H421 O42 H422 . . 107.9 ?
    Na5 O51 H511 . . 134.1 ?
    Na5 O51 H512 . . 107.4 ?
    H511 O51 H512 . . 107.0 ?
loop_
    _geom_hbond_atom_site_label_D
    _geom_hbond_atom_site_label_H
    _geom_hbond_atom_site_label_A
    _geom_hbond_site_symmetry_A
    _geom_hbond_distance_DH
    _geom_hbond_distance_HA
    _geom_hbond_distance_DA
    _geom_hbond_angle_DHA
    O11 H111 O2 2 0.86 1.97 2.7404(16) 148.6
    O11 H11B O4 . 0.85 1.88 2.7067(16) 164.5
    O12 H121 O1 2 0.84 1.90 2.7391(17) 173.6
    O21 H211 O6 2 0.85 1.92 2.7566(17) 166.9
    O21 H212 O7 . 0.85 1.97 2.8007(16) 165.2
    O22 H221 O31 . 0.85 2.10 2.8381(17) 144.5
    O22 H222 O11 2 0.85 2.31 2.9707(16) 135.0
    O22 H222 O6 6_556 0.85 2.45 3.0532(18) 128.3
    O31 H31A O8 . 0.85 1.87 2.7128(16) 168.6
    O31 H31B O51 . 0.84 2.09 2.8085(17) 142.4
    O41 H411 O7 . 0.84 2.27 3.1061(16) 171.5
    O42 H421 O1 1_545 0.85 1.92 2.7582(17) 175.1
    O42 H422 O7 . 0.85 2.03 2.8639(17) 168.1
    O51 H511 N4 . 0.86 1.99 2.8424(18) 170.9
    O51 H512 N2 . 0.85 1.94 2.7799(18) 169.3
data_global
_journal_date_recd_electronic     2010-07-06
_journal_date_accepted     2010-07-16
_journal_name_full     'Acta Crystallographica, Section E'
_journal_year     2010
_journal_volume     66
_journal_issue      8
_journal_page_first     m1009
_journal_page_last     m1010
_journal_paper_category     QM
_journal_coeditor_code     XU2795
_publ_contact_author_name     'Maria Daoudi'
_publ_contact_author_address
;
Laboratoire de Chimie Organique, Facult\'e des Sciences Dhar el Mahraz,
Universit\'e Sidi Mohammed Ben Abdellah, F\`es, Morocco
;
_publ_contact_author_email     'daoudimaria@yahoo.fr'
_publ_contact_author_fax     '00 212  (0) 5 55 73 31 71'
_publ_contact_author_phone     '00 212  (0) 5 55 73 31 71'
_publ_section_title
;\
Poly[[bis{\m~3~-2-[(3,5-dimethyl-1<i>H</i>-pyrazol-1-yl)(phenyl)methyl]\
propanedioato}tetrasodium(I)] 7.5-hydrate]
;
loop_
    _publ_author_name
    _publ_author_address
    'Meskini, Ihssan'
;
Laboratoire de Chimie Organique, Facult\'e des Sciences Dhar el Mahraz,
Universit\'e Sidi Mohammed Ben Abdellah, F\`es, Morocco
;
    'Daoudi, Maria'
;
Laboratoire de Chimie Organique, Facult\'e des Sciences Dhar el Mahraz,
Universit\'e Sidi Mohammed Ben Abdellah, F\`es, Morocco
;
    'Daran, Jean-Claude'
;
Laboratoire de Chimie de Coordination, 205 Route de Narbonne,
31077 Toulouse Cedex, France
;
    'Ben Hadda, Taibi'
;
Laboratoire de Chimie des Mat\'eriaux, Universit\'e Mohammed 1ier, Oujda,
Morocco
;
    'Zouihri, Hafid'
;
Laboratoires de Diffraction des Rayons X, Division UATRS
Centre National pour la Recherche Scientifique et Technique, Rabat,
Morocco
;
