# Supplementary material for: Poly[[bis­{μ3-2-[(3,5-dimethyl-1H-pyrazol-1-yl)(phen­yl)meth­yl]propane­dioato}tetra­sodium(I)] 7.5-hydrate]
Source: Acta Crystallogr Sect E Struct Rep Online. 2010 Jul 24;66(Pt 8):m1009–10. doi: 10.1107/S1600536810028515 (PMC3007501; doi:10.1107/S1600536810028515)
Supplement: Supplementary file 2 [file e-66-m1009-Isup2.hkl]

#
# h,k,l, Fc-squared, Fo-squared, sigma(Fo-squared) and status flag
#
data_I
_shelx_title ' IM85VO in C2/c'
_shelx_refln_list_code          4
_shelx_F_calc_maximum      794.29
_exptl_crystal_F_000      3352.00
_reflns_d_resolution_high  0.7500
 
loop_
 _symmetry_equiv_pos_as_xyz
 'x, y, z'
 '-x, y, -z+1/2'
 'x+1/2, y+1/2, z'
 '-x+1/2, y+1/2, -z+1/2'
 '-x, -y, -z'
 'x, -y, z-1/2'
 '-x+1/2, -y+1/2, -z'
 'x+1/2, -y+1/2, z-1/2'
 
_cell_length_a    31.8211
_cell_length_b    14.4951
_cell_length_c    16.1113
_cell_angle_alpha  90.000
_cell_angle_beta  102.139
_cell_angle_gamma  90.000
 
_shelx_F_squared_multiplier     1.000
 
loop_
 _refln_index_h
 _refln_index_k
 _refln_index_l
 _refln_F_squared_calc
 _refln_F_squared_meas
 _refln_F_squared_sigma
 _refln_observed_status
   2   0   0   206148.81       -1.31      1.31 o
   4   0   0     7967.07     3213.89    384.45 o
   6   0   0    16703.95    16656.16    162.02 o
   8   0   0    36891.42    38718.96    346.28 o
  10   0   0   469213.91   473634.88   4111.62 o
  12   0   0   118311.08   125563.45   1061.58 o
  14   0   0    13883.31    13165.83    160.50 o
  16   0   0    23714.03    25220.31    284.88 o
  18   0   0     9896.01     9575.06    151.06 o
  20   0   0    34498.98    31626.40    426.72 o
  22   0   0   116600.16   117464.96   1453.69 o
  24   0   0    32548.66    31259.47    434.59 o
  26   0   0     1298.37     1324.35     99.45 o
  28   0   0     1438.52     1352.73     84.08 o
  30   0   0     9337.30     8818.71    234.47 o
  32   0   0      519.33      339.70     89.94 o
  34   0   0     2154.99     2066.20    199.66 o
  36   0   0     1679.52     1553.72    144.19 o
  38   0   0        0.22       -5.14    107.09 o
  40   0   0       45.49      -36.21    114.78 o
   1   1   0     3794.59       -1.53      1.53 o
   3   1   0      174.12       -4.03      4.03 o
   5   1   0       36.16       12.14      6.64 o
   7   1   0     4351.02     4098.23     39.17 o
   9   1   0     5865.42     5763.52     55.17 o
  11   1   0    67117.71    71121.70    445.35 o
  13   1   0    21092.73    21191.18    158.73 o
  15   1   0      169.97      188.74     20.91 o
  17   1   0     1581.20     1423.43     37.11 o
  19   1   0     5025.36     5077.04     76.95 o
  21   1   0     3032.20     3214.17     67.01 o
  23   1   0    12067.52    13335.40    156.62 o
  25   1   0        2.95       -3.71     39.17 o
  27   1   0     1162.72     1057.14     56.66 o
  29   1   0       69.13       63.91     48.86 o
  31   1   0     2921.90     2891.93     97.02 o
  33   1   0     4309.12     4598.38    134.76 o
  35   1   0      243.33      171.11     74.95 o
  37   1   0        0.85      124.25     73.78 o
  39   1   0       13.07       65.88    100.26 o
  41   1   0       77.07       -6.98     93.59 o
   0   2   0   102669.27    79092.57   2225.68 o
   2   2   0     8232.73     7553.03     61.63 o
   4   2   0     1766.49     1659.65     20.76 o
   6   2   0    26461.26    25877.98    167.91 o
   8   2   0     1074.20     1135.38     21.25 o
  10   2   0    23174.52    23291.51    163.18 o
  12   2   0      666.54      777.25     22.00 o
  14   2   0      520.19      630.62     24.25 o
  16   2   0       41.41       33.04     22.92 o
  18   2   0     1583.97     1649.53     41.71 o
  20   2   0      642.10      573.20     36.38 o
  22   2   0     8172.94     8268.64    116.30 o
  24   2   0      285.74      324.60     44.89 o
  26   2   0     1970.31     1847.20     62.73 o
  28   2   0     1169.12     1217.73     64.79 o
  30   2   0      189.18      143.91     58.98 o
  32   2   0     1554.55     1660.82    135.56 o
  34   2   0      862.29      908.75     79.11 o
  36   2   0       12.67      -16.97     70.91 o
  38   2   0      852.36      887.25    107.22 o
  40   2   0      436.57      432.30    103.55 o
   1   3   0      880.89      596.20     32.38 o
   3   3   0     9758.59     9834.95     83.44 o
   5   3   0    25090.12    26485.25    189.16 o
   7   3   0       36.06        2.35     11.54 o
   9   3   0     7140.23     8606.75     68.95 o
  11   3   0     6745.29     6903.36     63.81 o
  13   3   0        4.65       19.55     12.60 o
  15   3   0    54485.41    57007.09    441.87 o
  17   3   0     5187.05     4717.47     65.30 o
  19   3   0     1356.45     1497.49     44.97 o
  21   3   0     7962.90     8226.83    110.06 o
  23   3   0     3249.20     3160.89     76.04 o
  25   3   0     1469.52     1446.72     61.55 o
  27   3   0    12868.95    12856.88    183.99 o
  29   3   0     6550.29     6550.48    137.10 o
  31   3   0    11971.25    11302.73    208.93 o
  33   3   0     4904.76     4908.75    138.81 o
  35   3   0      565.48      563.01     82.10 o
  37   3   0      324.99      338.78     93.02 o
  39   3   0     3693.38     3829.09    168.89 o
   0   4   0    87656.20    88772.27   1315.56 o
   2   4   0    21765.64    21711.86    232.74 o
   4   4   0     6827.19     7234.70     68.27 o
   6   4   0    27043.47    26736.33    188.71 o
   8   4   0     5263.40     4253.80     43.80 o
  10   4   0    52563.39    51704.54    364.22 o
  12   4   0    16897.64    17080.48    137.70 o
  14   4   0    10567.68    10479.69     96.42 o
  16   4   0     5667.45     5503.16     66.88 o
  18   4   0     2007.89     2307.79     49.50 o
  20   4   0     1463.66     1610.21     51.46 o
  22   4   0     1103.50     1052.69     48.47 o
  24   4   0     2077.27     2151.66     64.56 o
  26   4   0       26.06       32.15     42.20 o
  28   4   0     4851.61     4564.83    133.18 o
  30   4   0       83.68       60.45     54.80 o
  32   4   0       64.95       56.32     60.47 o
  34   4   0      666.65      776.05     88.23 o
  36   4   0        0.17      -71.66     71.66 o
  38   4   0      274.88      265.49     92.99 o
  40   4   0      294.57      370.47    104.64 o
   1   5   0    27986.67    28184.93    354.78 o
   3   5   0      206.25      256.21     18.88 o
   5   5   0     2230.95     1976.36     38.86 o
   7   5   0     2070.67     2018.72     35.39 o
   9   5   0    65560.70    65240.97    534.30 o
  11   5   0    42072.73    41473.76    332.47 o
  13   5   0    44098.83    44405.13    355.61 o
  15   5   0     2305.76     2115.13     42.14 o
  17   5   0     7588.75     7050.90     82.06 o
  19   5   0      780.27      855.64     39.65 o
  21   5   0      807.46      821.04     43.13 o
  23   5   0      991.29      932.62     50.93 o
  25   5   0     5994.75     5640.66    111.33 o
  27   5   0     2582.27     2302.76     77.56 o
  29   5   0      412.60      470.78     55.43 o
  31   5   0     2814.80     2805.61    106.88 o
  33   5   0      402.72      498.13     78.04 o
  35   5   0      492.52      654.42     85.96 o
  37   5   0     1022.30     1013.71     98.49 o
  39   5   0     1772.53     1946.94    133.87 o
   0   6   0   217301.19   219675.67   5669.71 o
   2   6   0   161651.59   169991.44   1914.17 o
   4   6   0    32325.61    33788.18    348.42 o
   6   6   0      186.11      281.46     17.12 o
   8   6   0    25376.16    26797.88    227.65 o
  10   6   0     8605.89     8198.73     88.31 o
  12   6   0    90544.69    95855.02    739.60 o
  14   6   0    52033.83    51079.79    421.66 o
  16   6   0    16634.35    16973.62    160.72 o
  18   6   0        0.25       31.33     28.04 o
  20   6   0     1597.36     1732.60     49.64 o
  22   6   0     8336.30     8370.19    114.63 o
  24   6   0     8609.73     8294.09    130.41 o
  26   6   0     4873.66     4671.33    102.97 o
  28   6   0      173.85      225.36     53.23 o
  30   6   0      219.26      373.55     65.99 o
  32   6   0     2966.40     3195.34    109.78 o
  34   6   0       12.68      -64.92     64.92 o
  36   6   0      672.49      604.23     91.19 o
  38   6   0       62.28      -44.92     79.37 o
   1   7   0    18103.99    19431.46    354.53 o
   3   7   0      812.27      687.05     25.24 o
   5   7   0     1854.90     2241.24     53.21 o
   7   7   0    13722.37    15433.39    161.69 o
   9   7   0    15912.04    16731.34    156.81 o
  11   7   0    22698.73    22766.60    211.39 o
  13   7   0     7864.53     8281.01     90.98 o
  15   7   0     1258.67     1184.94     34.53 o
  17   7   0        7.91        5.25     21.50 o
  19   7   0     1961.40     1946.15     54.40 o
  21   7   0      134.11      105.34     36.71 o
  23   7   0     7673.77     7580.61    116.76 o
  25   7   0     1906.63     1900.82     71.13 o
  27   7   0     2473.88     2598.91     87.23 o
  29   7   0      182.00      189.74     56.89 o
  31   7   0     4371.53     4202.79    123.41 o
  33   7   0      166.40      122.30     71.35 o
  35   7   0      762.44      688.43     91.15 o
  37   7   0       17.15       -8.01     78.88 o
   0   8   0     5972.42     6205.86    247.70 o
   2   8   0     2254.75     2067.05     59.27 o
   4   8   0    15758.97    17037.60    211.51 o
   6   8   0      121.30      151.23     26.43 o
   8   8   0     1953.66     2042.84     45.80 o
  10   8   0     6600.26     7740.51     91.01 o
  12   8   0    10990.72    11339.07    121.03 o
  14   8   0      108.39       78.41     26.88 o
  16   8   0      694.88      733.46     36.11 o
  18   8   0      466.73      465.54     40.38 o
  20   8   0     1374.26     1312.11     50.83 o
  22   8   0       67.84       49.62     41.51 o
  24   8   0        0.03      -10.48     39.93 o
  26   8   0       32.85       56.26     45.62 o
  28   8   0        0.94       -0.73     55.47 o
  30   8   0     3637.08     3837.02    122.74 o
  32   8   0     1484.09     1632.47    130.96 o
  34   8   0      521.60      543.96     83.95 o
  36   8   0      512.24      605.16     89.84 o
   1   9   0     8907.36     9629.25    276.09 o
   3   9   0    27263.53    26736.68    318.62 o
   5   9   0     1939.10     2165.10     65.89 o
   7   9   0     3643.66     3870.47     78.56 o
   9   9   0      503.71      573.04     29.25 o
  11   9   0     4951.49     4731.83     68.58 o
  13   9   0     3899.03     4255.19     71.12 o
  15   9   0     1405.19     1459.80     43.25 o
  17   9   0     5765.29     5965.71     84.26 o
  19   9   0    15130.70    14062.39    185.42 o
  21   9   0     5190.16     5052.96    110.30 o
  23   9   0       68.32      139.28     52.57 o
  25   9   0     3545.18     3449.61     90.64 o
  27   9   0     1260.73     1324.72     69.32 o
  29   9   0     7871.53     7621.80    157.33 o
  31   9   0       14.30       65.69     59.80 o
  33   9   0     1151.69     1277.28     86.54 o
  35   9   0      716.95      734.22     87.14 o
   0  10   0      612.32      624.91    131.42 o
   2  10   0     1924.66     2162.93    120.66 o
   4  10   0      428.17      567.47     41.84 o
   6  10   0     3222.99     3186.75     74.56 o
   8  10   0      593.82      600.54     38.93 o
  10  10   0       66.07      121.08     28.87 o
  12  10   0    18717.43    18511.00    218.42 o
  14  10   0     1564.72     1731.42     46.16 o
  16  10   0       59.05       28.40     35.22 o
  18  10   0     4115.10     4054.27    100.92 o
  20  10   0       99.17       66.73     52.19 o
  22  10   0      110.78      150.44     56.56 o
  24  10   0     2637.95     2676.15    110.40 o
  26  10   0      520.52      619.76     74.56 o
  28  10   0      504.27      574.34     76.96 o
  30  10   0     1047.98     1031.23     93.72 o
  32  10   0        8.02      -54.91     77.18 o
  34  10   0      125.58      169.10     88.51 o
   1  11   0     2866.20     2520.85     95.87 o
   3  11   0     5503.28     5185.57    100.52 o
   5  11   0     1157.16     1217.88     48.89 o
   7  11   0     1312.80     1302.66     66.83 o
   9  11   0     3279.20     3110.75     70.64 o
  11  11   0     1110.08      924.48     45.83 o
  13  11   0      931.36      942.83     50.64 o
  15  11   0     2103.87     2020.05     56.81 o
  17  11   0     2598.62     2339.95     97.67 o
  19  11   0      581.38      540.85     57.21 o
  21  11   0      424.95      334.70     59.23 o
  23  11   0     1277.14     1150.22    113.55 o
  25  11   0       16.70       44.08     56.70 o
  27  11   0     1863.27     2162.17    105.97 o
  29  11   0      142.58      273.08     84.74 o
  31  11   0       37.25       68.23     88.85 o
  33  11   0       27.79      -71.63    106.20 o
   0  12   0    34883.71    35044.29   1035.97 o
   2  12   0    19416.27    18736.00    278.94 o
   4  12   0    14249.89    12936.49    224.84 o
   6  12   0     7432.18     7298.56    176.51 o
   8  12   0    14896.07    14371.15    238.03 o
  10  12   0       41.14       54.34     33.81 o
  12  12   0      773.76      791.49     64.75 o
  14  12   0    22806.27    21616.34    314.68 o
  16  12   0     7624.28     7519.19    152.39 o
  18  12   0        5.71       -6.54     44.54 o
  20  12   0       39.86       28.18     55.66 o
  22  12   0      898.18      826.50     92.20 o
  24  12   0     9397.68     9498.04    208.98 o
  26  12   0     5958.82     6078.78    155.30 o
  28  12   0        0.17       55.85     74.96 o
  30  12   0      927.93      999.40    102.47 o
  32  12   0       58.26      106.41     88.23 o
   1  13   0     3565.48     3349.98    136.62 o
   3  13   0     1134.91     1377.71     60.63 o
   5  13   0      215.42      126.77     47.41 o
   7  13   0     5463.89     5501.08    127.23 o
   9  13   0    19282.85    18273.60    346.53 o
  11  13   0     4024.89     3701.14     91.80 o
  13  13   0     4888.98     4730.45    111.66 o
  15  13   0     9730.66     9400.55    223.36 o
  17  13   0      203.65      187.37     64.86 o
  19  13   0     8729.06     8305.88    196.23 o
  21  13   0      400.35      419.94     80.49 o
  23  13   0       31.59       80.08     62.65 o
  25  13   0     2184.10     2131.17    107.04 o
  27  13   0      149.20      259.11     73.35 o
  29  13   0     3338.92     3404.01    143.83 o
   0  14   0     6355.94     6221.33    322.13 o
   2  14   0      376.42      356.29     45.59 o
   4  14   0     5225.76     4871.61    115.24 o
   6  14   0      453.05      369.67     95.78 o
   8  14   0      108.51       65.69     77.03 o
  10  14   0     4294.40     3871.15     99.27 o
  12  14   0     1267.16     1307.15     67.48 o
  14  14   0     1317.99     1273.86     89.09 o
  16  14   0      219.70      236.74     62.63 o
  18  14   0       14.33      -63.15     63.15 o
  20  14   0      620.80      455.81    132.53 o
  22  14   0     1312.33     1363.36    105.21 o
  24  14   0     2306.17     2408.49    157.40 o
  26  14   0      154.57      156.85     73.45 o
  28  14   0      575.23      762.57    183.23 o
   1  15   0     1013.64     1131.42     62.79 o
   3  15   0       91.70      -10.46     49.45 o
   5  15   0        7.85       -2.55     69.33 o
   7  15   0      126.24      101.57     85.24 o
   9  15   0      120.78       31.24     97.91 o
  11  15   0       61.59       39.13     55.55 o
  13  15   0      648.04      681.99     76.15 o
  15  15   0      905.58      967.30     88.66 o
  17  15   0      793.76      590.42     93.49 o
  19  15   0        4.32      -69.98     69.98 o
  21  15   0       92.49      119.16     80.67 o
  23  15   0        6.02       24.02     83.33 o
  25  15   0      418.88      406.91     97.24 o
   0  16   0     1249.83     1487.90    105.72 o
   2  16   0     4820.30     4688.74    158.72 o
   4  16   0     1661.67     1703.33    105.62 o
   6  16   0      342.19      324.68     84.42 o
   8  16   0     1150.31     1151.75    118.37 o
  10  16   0     1125.28     1007.52    123.60 o
  12  16   0     1632.50     1714.84     98.91 o
  14  16   0      345.95      410.42     78.62 o
  16  16   0      105.45       46.31     66.39 o
  18  16   0      768.47      842.52     98.68 o
  20  16   0       56.70       28.93    107.25 o
  22  16   0        6.38       10.66     95.92 o
   1  17   0      246.86      271.24     74.72 o
   3  17   0      533.66      659.03     85.24 o
   5  17   0      482.29      634.93    131.07 o
   7  17   0      684.37      793.73    104.97 o
   9  17   0       89.11      152.95     92.71 o
  11  17   0      115.53       71.54     98.80 o
  13  17   0     1231.72     1492.13    100.99 o
  15  17   0      453.46      469.52     84.31 o
  17  17   0      385.98      499.39     90.71 o
  19  17   0      612.86      749.82     96.21 o
   0  18   0     3852.64     4058.89    167.32 o
   2  18   0     2012.33     2187.39    125.12 o
   4  18   0        0.03      -81.07     81.07 o
   6  18   0        2.08       57.98     89.06 o
   8  18   0     1780.59     1858.90    139.66 o
  10  18   0      371.69      465.18    110.71 o
  12  18   0        8.33       35.89     66.31 o
  14  18   0      338.09      510.00    180.63 o
   1  19   0       31.31      -56.26    113.17 o
   3  19   0      760.57      941.86    104.03 o
   5  19   0        0.64      -41.55    113.50 o
   7  19   0      156.13      164.15    131.49 o
 -41   1   1     1050.75     1125.05    122.60 o
 -39   1   1     2078.20     2191.98    137.52 o
 -37   1   1     2998.04     2987.78    130.47 o
 -35   1   1       15.42      -41.72     66.58 o
 -33   1   1     1036.88     1132.29     83.74 o
 -31   1   1      149.24      118.66     53.82 o
 -29   1   1     6615.97     7124.25    144.39 o
 -27   1   1     8328.76     8161.78    135.53 o
 -25   1   1     8183.68     8312.57    128.64 o
 -23   1   1      131.24      119.92     39.18 o
 -21   1   1     3546.15     3589.59     71.56 o
 -19   1   1     1679.58     1776.85     44.59 o
 -17   1   1    81848.78    82285.25    648.80 o
 -15   1   1     8325.82     7811.22     81.96 o
 -13   1   1       95.07       36.43     15.69 o
 -11   1   1      639.58      697.66     18.85 o
  -9   1   1     4906.88     4841.88     44.42 o
  -7   1   1     2148.09     2322.25     30.23 o
  -5   1   1     3416.92     3666.55     33.66 o
  -3   1   1      124.28       37.38      6.13 o
  -1   1   1     2833.86       -1.41      1.41 o
   1   1   1     2512.87       -4.17      4.17 o
   3   1   1       46.81        6.63      4.97 o
   5   1   1      263.52      226.57     10.19 o
   7   1   1    36366.87    36751.52    239.11 o
   9   1   1    95077.31    99422.91    628.16 o
  11   1   1    82070.73    86523.43    548.37 o
  13   1   1     1642.06     1647.79     30.90 o
  15   1   1     1333.01     1597.93     36.97 o
  17   1   1       59.06       26.41     25.31 o
  19   1   1    13582.10    13620.30    151.37 o
  21   1   1    21452.24    22258.00    227.48 o
  23   1   1      150.12      125.39     39.47 o
  25   1   1      873.77      816.10     52.44 o
  27   1   1    16645.15    16216.26    201.35 o
  29   1   1      266.01      298.58     49.41 o
  31   1   1     1490.79     1324.44     72.90 o
  33   1   1       61.60       43.62     59.15 o
  35   1   1       90.49       74.26     72.77 o
  37   1   1     1189.81     1111.75    100.61 o
  39   1   1      879.30     1030.46    117.94 o
 -40   2   1        1.21      -16.78     90.98 o
 -38   2   1      368.10      453.67     93.50 o
 -36   2   1      772.13      861.81     91.29 o
 -34   2   1      385.87      308.19     68.17 o
 -32   2   1     1244.22     1344.71     83.64 o
 -30   2   1       14.57       23.47     55.67 o
 -28   2   1      191.53      247.26     52.80 o
 -26   2   1        0.97        9.31     45.82 o
 -24   2   1      200.51      125.99     43.34 o
 -22   2   1       85.67       22.91     37.77 o
 -20   2   1     1101.61     1225.55     43.69 o
 -18   2   1     1920.82     1441.57     42.05 o
 -16   2   1     1057.25     1264.84     32.81 o
 -14   2   1     8661.61     8163.92     76.61 o
 -12   2   1    66814.74    69578.74    466.80 o
 -10   2   1    12493.62    14686.12    105.95 o
  -8   2   1   132473.34   144284.44    943.15 o
  -6   2   1    34620.52    34342.02    231.78 o
  -4   2   1     2341.62     2102.73     25.52 o
  -2   2   1    55822.23    56045.82    527.37 o
   0   2   1   149018.64   147471.94   1750.64 o
   2   2   1    11636.73    12155.43     89.71 o
   4   2   1    61925.09    64190.98    421.49 o
   6   2   1    43931.57    47746.59    303.82 o
   8   2   1     3494.60     3650.96     38.43 o
  10   2   1     3939.94     4375.46     44.61 o
  12   2   1      558.04      499.86     20.08 o
  14   2   1    27548.77    27446.23    208.42 o
  16   2   1    12327.59    13354.37    128.44 o
  18   2   1     7167.25     7803.26     91.11 o
  20   2   1     1123.31     1190.14     44.14 o
  22   2   1     1298.04     1361.18     52.94 o
  24   2   1       83.57      137.41     44.46 o
  26   2   1     1851.41     1841.11     63.80 o
  28   2   1     1182.90     1230.48     61.02 o
  30   2   1     1160.77     1054.10     67.20 o
  32   2   1      201.27      236.18     61.60 o
  34   2   1       82.22       38.80     65.33 o
  36   2   1      606.75      576.00     94.11 o
  38   2   1      192.71      110.39     91.74 o
  40   2   1       97.51      213.44     99.68 o
 -41   3   1       58.71       39.36     97.33 o
 -39   3   1      343.74      395.31    100.52 o
 -37   3   1      125.71       49.67     81.52 o
 -35   3   1      251.64      265.92     75.30 o
 -33   3   1      374.11      372.65     70.34 o
 -31   3   1     1562.19     1535.64     92.17 o
 -29   3   1      125.16      217.46     55.86 o
 -27   3   1     1546.84     1621.72     69.51 o
 -25   3   1     1600.57     1625.09     64.64 o
 -23   3   1     2716.00     2692.91     67.23 o
 -21   3   1       16.87       -1.84     34.63 o
 -19   3   1       30.85       12.60     30.11 o
 -17   3   1     2096.69     2148.43     44.31 o
 -15   3   1     2577.57     2421.62     41.21 o
 -13   3   1     2601.44     2693.50     46.73 o
 -11   3   1       37.13       18.91     14.16 o
  -9   3   1      893.37      893.30     20.41 o
  -7   3   1     1045.74     1161.81     20.86 o
  -5   3   1       41.78       52.87     11.83 o
  -3   3   1     8692.46     8881.48     80.60 o
  -1   3   1    10386.83     9810.20    123.21 o
   1   3   1     9851.18    10266.56     96.31 o
   3   3   1      973.43     1010.53     18.62 o
   5   3   1      237.09      230.11     13.96 o
   7   3   1       60.47       62.46     12.30 o
   9   3   1      413.56      462.68     16.76 o
  11   3   1     2011.49     1968.75     33.39 o
  13   3   1     1511.02     1417.12     30.61 o
  15   3   1     3410.35     3469.96     52.45 o
  17   3   1     1704.41     1721.89     42.78 o
  19   3   1      274.71      255.41     33.42 o
  21   3   1     5353.30     6059.26     92.33 o
  23   3   1      549.62      605.31     45.10 o
  25   3   1     7692.54     7770.74    117.67 o
  27   3   1     1787.44     1842.22     65.00 o
  29   3   1        4.76       -4.81     47.51 o
  31   3   1     2527.06     2586.48     97.43 o
  33   3   1      530.40      439.96     94.80 o
  35   3   1      839.81      963.63    105.59 o
  37   3   1      583.24      531.31     97.77 o
  39   3   1      200.23      153.07     98.31 o
 -40   4   1     2232.09     2154.40    199.41 o
 -38   4   1      474.43      275.45     92.47 o
 -36   4   1      207.22      238.98     76.55 o
 -34   4   1     1533.35     1575.50    100.60 o
 -32   4   1      102.16      115.71     62.65 o
 -30   4   1      813.93      842.01     75.21 o
 -28   4   1     3517.05     3379.74    101.40 o
 -26   4   1     8802.33     8582.44    139.73 o
 -24   4   1     2835.62     2734.11     73.98 o
 -22   4   1       91.68       57.51     33.13 o
 -20   4   1      589.02      470.65     41.01 o
 -18   4   1     3968.45     4016.30     71.33 o
 -16   4   1     4908.06     4693.93     60.55 o
 -14   4   1     1339.54     1476.68     32.32 o
 -12   4   1     1599.64     1944.28     35.09 o
 -10   4   1    12730.36    12164.39    101.54 o
  -8   4   1     3025.58     2476.29     34.20 o
  -6   4   1    61654.54    62073.20    474.46 o
  -4   4   1    44957.41    46653.05    390.83 o
  -2   4   1        4.30       10.34     16.44 o
   0   4   1    63761.44    64634.65    750.66 o
   2   4   1    54528.08    54840.63    484.51 o
   4   4   1      768.98      729.04     16.67 o
   6   4   1     1689.28     1582.82     27.43 o
   8   4   1      234.18      227.65     13.62 o
  10   4   1     5703.16     6115.36     62.98 o
  12   4   1      902.05      885.03     25.62 o
  14   4   1    11078.22    11699.13    109.16 o
  16   4   1      817.44      689.17     29.46 o
  18   4   1      784.92      898.72     39.31 o
  20   4   1     1536.68     1701.87     53.27 o
  22   4   1     6004.37     6204.84     97.38 o
  24   4   1     1578.58     1612.57     58.18 o
  26   4   1     4149.58     4245.08     94.46 o
  28   4   1        2.69      -10.77     47.99 o
  30   4   1      321.65      328.32     59.41 o
  32   4   1     2530.17     2369.09    103.14 o
  34   4   1       23.44       83.16     69.69 o
  36   4   1      979.61      879.74     93.14 o
  38   4   1       14.10      102.67     91.85 o
  40   4   1      572.75      628.16    110.33 o
 -39   5   1      526.30      489.90     99.69 o
 -37   5   1      292.49      358.65     83.60 o
 -35   5   1     2526.28     2682.61    120.49 o
 -33   5   1       26.03      -64.01     64.01 o
 -31   5   1       36.20        5.80     57.44 o
 -29   5   1    13499.51    13834.75    251.92 o
 -27   5   1     5321.06     5113.00    117.22 o
 -25   5   1     9279.14     9365.38    140.81 o
 -23   5   1     4659.27     4237.40     87.46 o
 -21   5   1       96.56      126.39     33.05 o
 -19   5   1     5980.72     5999.44     79.44 o
 -17   5   1    12205.84    11992.28    117.55 o
 -15   5   1     3958.90     3963.64     58.28 o
 -13   5   1      502.55      458.05     24.35 o
 -11   5   1      472.33      504.65     23.21 o
  -9   5   1      245.63      139.37     17.75 o
  -7   5   1       47.46       50.46     14.71 o
  -5   5   1    28223.38    29822.52    275.08 o
  -3   5   1      764.24      586.79     22.20 o
  -1   5   1    10193.54    10475.66    137.26 o
   1   5   1     9957.74     9769.02    123.94 o
   3   5   1     2855.73     3163.27     44.28 o
   5   5   1     3628.86     3953.67     42.04 o
   7   5   1    43655.88    47489.65    361.54 o
   9   5   1    11679.11    11215.67     94.71 o
  11   5   1    40880.72    40293.88    322.84 o
  13   5   1     7368.98     6589.29     71.31 o
  15   5   1      124.81      134.48     21.67 o
  17   5   1    13044.79    13707.55    129.13 o
  19   5   1     2407.23     2298.03     56.44 o
  21   5   1     5088.03     5137.07     86.21 o
  23   5   1       63.88       20.22     37.10 o
  25   5   1    10343.80    10301.47    151.72 o
  27   5   1        9.55       10.44     45.77 o
  29   5   1      707.77      698.80     63.39 o
  31   5   1       80.77      -28.85     60.75 o
  33   5   1      522.23      525.04     74.75 o
  35   5   1      896.15      900.59     90.26 o
  37   5   1      802.33      818.45     96.34 o
  39   5   1      329.47      323.33    101.35 o
 -38   6   1       39.76       -1.17     81.12 o
 -36   6   1        1.69      -69.31     69.31 o
 -34   6   1      428.89      409.70     73.16 o
 -32   6   1      706.51      766.68     96.40 o
 -30   6   1      197.82      192.62     58.13 o
 -28   6   1        4.43      -48.52     50.59 o
 -26   6   1     1339.92     1363.87     63.76 o
 -24   6   1     1963.82     1920.75     64.80 o
 -22   6   1     2043.11     1986.13     66.90 o
 -20   6   1     2680.97     2872.68     63.59 o
 -18   6   1     5136.70     5342.37     77.88 o
 -16   6   1     1932.47     2269.96     47.47 o
 -14   6   1      978.90     1108.63     32.67 o
 -12   6   1      102.64      118.60     22.64 o
 -10   6   1    30618.15    32254.33    295.18 o
  -8   6   1     2123.66     2261.83     44.61 o
  -6   6   1     1623.92     1805.52     40.98 o
  -4   6   1        4.90      -18.71     18.71 o
  -2   6   1     1724.58     1817.99     48.06 o
   0   6   1    11238.60    11291.31    211.39 o
   2   6   1    28763.55    30639.80    321.29 o
   4   6   1    10016.63    10048.34    106.87 o
   6   6   1     4604.81     4616.47     54.41 o
   8   6   1     5458.89     5684.68     64.51 o
  10   6   1     3970.16     4660.49     56.32 o
  12   6   1      582.61      597.69     22.38 o
  14   6   1     5253.98     5366.36     69.92 o
  16   6   1     1465.64     1340.55     35.34 o
  18   6   1     1180.63     1198.96     35.26 o
  20   6   1       70.50       91.55     31.34 o
  22   6   1      903.70      989.21     49.26 o
  24   6   1     1109.52     1190.08     60.26 o
  26   6   1      837.42      829.20     56.53 o
  28   6   1      622.98      604.48     62.44 o
  30   6   1      237.62      201.22     60.40 o
  32   6   1       24.38       67.66     63.67 o
  34   6   1       95.60      128.35     70.15 o
  36   6   1      102.71      187.27    107.95 o
  38   6   1      254.54      246.32     90.95 o
 -39   7   1     1240.01     1073.72    108.76 o
 -37   7   1     2437.80     2594.56    148.38 o
 -35   7   1       37.06      -18.15     74.69 o
 -33   7   1      227.11      105.44     66.61 o
 -31   7   1       68.76       89.09     58.13 o
 -29   7   1      103.87       56.26     53.95 o
 -27   7   1     5998.40     5966.62    127.89 o
 -25   7   1      150.12      194.89     47.35 o
 -23   7   1      180.21      108.12     49.89 o
 -21   7   1     8062.70     8015.61    119.29 o
 -19   7   1      170.96      112.43     31.92 o
 -17   7   1     6065.40     6437.23     86.77 o
 -15   7   1    10914.96    10551.94    115.27 o
 -13   7   1      657.46      720.25     29.84 o
 -11   7   1      439.28      306.26     25.07 o
  -9   7   1       57.59       58.16     19.61 o
  -7   7   1     5593.56     6085.36     80.71 o
  -5   7   1     3479.53     4044.06     78.32 o
  -3   7   1     7797.73     9052.63    132.57 o
  -1   7   1       16.42       -2.82     21.68 o
   1   7   1      475.95      493.69     47.02 o
   3   7   1     1332.16     1811.21     44.46 o
   5   7   1    21060.97    22617.29    241.91 o
   7   7   1     2931.37     3326.87     44.96 o
   9   7   1     9338.60     9573.99     98.51 o
  11   7   1    19678.85    20137.70    182.60 o
  13   7   1    11962.52    12043.44    120.59 o
  15   7   1     1958.27     2041.33     45.34 o
  17   7   1        2.38      -17.23     21.59 o
  19   7   1     3055.62     3219.52     66.72 o
  21   7   1       78.09       47.91     39.97 o
  23   7   1     8636.32     8250.20    131.16 o
  25   7   1    11178.99    10600.40    166.76 o
  27   7   1     5139.70     5382.02    133.94 o
  29   7   1       33.77       90.08     55.69 o
  31   7   1     1713.56     1762.23     86.00 o
  33   7   1     3739.52     3605.01    135.92 o
  35   7   1     3070.48     3147.48    134.88 o
  37   7   1      943.23      922.20    201.88 o
 -38   8   1      177.02      216.16     99.69 o
 -36   8   1      253.87      236.43     84.90 o
 -34   8   1       75.37       63.52     73.77 o
 -32   8   1       40.73       19.20     63.55 o
 -30   8   1      433.59      391.35     63.97 o
 -28   8   1      431.88      314.51     82.71 o
 -26   8   1     3691.25     3373.37     91.30 o
 -24   8   1      279.34      284.68     44.74 o
 -22   8   1      167.60      142.81     40.48 o
 -20   8   1        4.64      -30.90     30.90 o
 -18   8   1     2228.77     2284.64     56.54 o
 -16   8   1      770.46      629.50     35.88 o
 -14   8   1     2088.04     2500.26     51.65 o
 -12   8   1     4359.28     4916.46     78.11 o
 -10   8   1        0.52      -14.69     23.42 o
  -8   8   1      723.57      638.17     43.20 o
  -6   8   1     1138.13     1037.99     47.41 o
  -4   8   1    19968.38    21991.97    266.08 o
  -2   8   1     4678.10     5543.25    119.31 o
   0   8   1    27505.13    29960.91    526.36 o
   2   8   1    11316.76    11202.07    155.54 o
   4   8   1      153.73       21.92     22.25 o
   6   8   1     2525.44     2093.06     47.26 o
   8   8   1     5506.91     5185.09     69.56 o
  10   8   1     1307.11     1267.79     34.91 o
  12   8   1     1480.78     1583.56     39.98 o
  14   8   1     2516.23     2344.79     51.76 o
  16   8   1     3592.38     3583.71     68.18 o
  18   8   1        2.15      -33.70     33.70 o
  20   8   1        5.10       30.20     35.06 o
  22   8   1      686.74      708.73     46.92 o
  24   8   1     2578.56     2672.69     80.15 o
  26   8   1        1.85       27.15     46.66 o
  28   8   1        7.23       23.28     61.95 o
  30   8   1      616.36      580.30     68.78 o
  32   8   1       30.16       89.52     65.13 o
  34   8   1      113.64       51.36     75.09 o
  36   8   1       34.45      103.59     81.74 o
 -37   9   1     1300.58     1544.85    106.68 o
 -35   9   1       40.86       24.58     72.21 o
 -33   9   1      256.09      311.90     70.61 o
 -31   9   1       52.56       77.60     89.33 o
 -29   9   1     1921.87     1894.40     81.61 o
 -27   9   1     1552.97     1650.03     92.82 o
 -25   9   1     6635.38     6839.30    149.54 o
 -23   9   1       11.18      -18.85     49.11 o
 -21   9   1     3677.72     3603.51     93.41 o
 -19   9   1        2.19        1.60     41.69 o
 -17   9   1     2176.68     2194.13     55.37 o
 -15   9   1      783.53      848.02     39.19 o
 -13   9   1     1045.14      996.43     38.67 o
 -11   9   1       11.40        8.60     26.60 o
  -9   9   1     2454.29     2404.60     66.36 o
  -7   9   1     1426.37     1331.56     53.05 o
  -5   9   1      972.57      911.13     44.96 o
  -3   9   1     3676.45     3616.16     84.96 o
  -1   9   1     3383.28     3366.85    134.67 o
   1   9   1     2140.65     2199.48    104.11 o
   3   9   1      106.81       57.40     24.33 o
   5   9   1      101.33       93.26     22.66 o
   7   9   1    19401.03    19765.39    209.02 o
   9   9   1    16094.85    16076.28    176.40 o
  11   9   1     2232.64     2071.40     47.46 o
  13   9   1      788.09      731.48     35.05 o
  15   9   1     4544.71     4484.70     75.71 o
  17   9   1     9748.70     9795.09    121.74 o
  19   9   1     1922.41     1925.83     98.05 o
  21   9   1     2417.68     2401.07     70.80 o
  23   9   1     5634.98     5591.74    125.53 o
  25   9   1     1095.87     1087.06     57.39 o
  27   9   1      904.75      964.08     63.19 o
  29   9   1     1240.90     1238.39     88.46 o
  31   9   1     2539.82     2808.27    117.26 o
  33   9   1     2477.37     2486.69    109.14 o
  35   9   1     1113.44     1312.11    100.56 o
 -34  10   1      706.86      874.66    137.27 o
 -32  10   1     1432.83     1657.98    116.72 o
 -30  10   1       89.94      155.36     68.05 o
 -28  10   1      896.98      935.70     80.41 o
 -26  10   1     3175.70     3383.86    108.77 o
 -24  10   1     3626.47     3546.11    117.97 o
 -22  10   1      782.45      649.77     64.12 o
 -20  10   1     9528.59     9160.25    156.18 o
 -18  10   1      789.63      721.56     50.64 o
 -16  10   1     2628.98     2548.05     66.21 o
 -14  10   1      178.01      140.51     31.20 o
 -12  10   1     2978.04     3160.67     69.87 o
 -10  10   1     1088.81      941.69     40.87 o
  -8  10   1      293.72      335.63     45.06 o
  -6  10   1      668.87      629.98     45.28 o
  -4  10   1        0.31      -20.10     32.17 o
  -2  10   1      242.11      285.82     35.46 o
   0  10   1      749.02      925.61     65.07 o
   2  10   1    19206.92    17410.15    241.96 o
   4  10   1      115.87      210.05     30.91 o
   6  10   1     1115.51     1030.70     37.65 o
   8  10   1      106.22      104.06     24.39 o
  10  10   1      926.48     1134.77     41.23 o
  12  10   1    22479.47    21908.98    228.82 o
  14  10   1       37.83      101.89     32.15 o
  16  10   1     6895.55     6968.06    111.75 o
  18  10   1     2433.29     2278.29     71.59 o
  20  10   1      579.40      503.36     56.11 o
  22  10   1      180.44      158.00     48.33 o
  24  10   1       15.04       43.39     52.12 o
  26  10   1      853.78      991.21     72.05 o
  28  10   1      387.03      381.52     78.05 o
  30  10   1     1232.64     1323.29     99.63 o
  32  10   1     1935.99     2025.32    129.46 o
  34  10   1      744.35      870.17    125.82 o
 -33  11   1       50.67      188.81     94.85 o
 -31  11   1     1912.38     1958.93    121.48 o
 -29  11   1      989.88     1060.56     92.73 o
 -27  11   1       68.50      110.62     63.52 o
 -25  11   1     1079.57     1325.75     74.09 o
 -23  11   1     1520.45     1617.67     85.68 o
 -21  11   1       10.35      -44.92     49.29 o
 -19  11   1      867.18      806.49     56.52 o
 -17  11   1        0.32      -35.87     41.15 o
 -15  11   1     7924.68     7125.87    106.56 o
 -13  11   1     1004.80      962.56     50.07 o
 -11  11   1     6935.48     6509.00    126.09 o
  -9  11   1     1992.90     1832.96     72.15 o
  -7  11   1    11494.74    11826.43    183.48 o
  -5  11   1     1716.35     1953.36     68.44 o
  -3  11   1      220.31      245.33     38.40 o
  -1  11   1       27.04      -12.34     52.90 o
   1  11   1      307.59      390.96     47.25 o
   3  11   1        6.67      -32.62     32.62 o
   5  11   1     2108.49     1994.15     60.79 o
   7  11   1     1592.56     1362.56     46.31 o
   9  11   1      151.66      105.02     30.24 o
  11  11   1     4678.59     4968.42     91.37 o
  13  11   1    22290.67    21142.75    271.59 o
  15  11   1     3835.56     3747.71     73.58 o
  17  11   1     6957.05     7166.16    132.33 o
  19  11   1     2429.61     2315.42     80.37 o
  21  11   1     1581.52     1560.93     74.96 o
  23  11   1     3985.41     3879.54    108.39 o
  25  11   1     1962.89     1827.82     90.16 o
  27  11   1        1.48      -11.04     77.13 o
  29  11   1       12.12        5.62    107.57 o
  31  11   1      319.62      332.61    124.85 o
  33  11   1     1471.01     1729.47    130.44 o
 -32  12   1        0.45      -40.80     85.25 o
 -30  12   1      500.61      766.39    100.08 o
 -28  12   1       64.47      146.56     72.37 o
 -26  12   1       87.41       60.99     60.53 o
 -24  12   1      227.62      195.17     70.19 o
 -22  12   1        0.01       29.36     67.96 o
 -20  12   1     5327.82     5060.97    120.66 o
 -18  12   1     4978.77     4793.58    151.68 o
 -16  12   1      290.07      265.58     53.23 o
 -14  12   1      470.02      430.09     49.84 o
 -12  12   1      267.36      308.20     43.32 o
 -10  12   1    21020.65    20032.08    264.75 o
  -8  12   1     7846.42     7566.93    162.33 o
  -6  12   1     4688.57     4437.84    125.12 o
  -4  12   1     1348.42     1468.22     66.47 o
  -2  12   1      255.18      189.34     46.43 o
   0  12   1     1108.87     1242.05    137.21 o
   2  12   1    55549.35    53125.14    756.27 o
   4  12   1      361.37      296.31     49.90 o
   6  12   1     2831.11     2652.99     89.14 o
   8  12   1     3976.99     3787.37     88.31 o
  10  12   1     1977.27     1769.93     59.14 o
  12  12   1     7195.40     6877.96    134.94 o
  14  12   1     1331.04     1486.56     81.67 o
  16  12   1     2377.62     2384.74     99.02 o
  18  12   1        7.57      -17.03     48.43 o
  20  12   1       41.02       67.05     57.89 o
  22  12   1      233.61      148.09     69.39 o
  24  12   1       42.97       78.42     63.77 o
  26  12   1       64.42       60.91     63.65 o
  28  12   1        8.95       21.38     81.21 o
  30  12   1       76.12      191.65     89.14 o
  32  12   1     2021.82     2400.63    137.97 o
 -31  13   1      128.79      132.63     89.01 o
 -29  13   1      348.94      356.58     86.19 o
 -27  13   1      538.92      656.49     79.37 o
 -25  13   1      556.51      570.20     77.69 o
 -23  13   1     1067.77      912.09     76.75 o
 -21  13   1       22.66       39.92     70.35 o
 -19  13   1     1510.44     1372.81     89.86 o
 -17  13   1       75.28       37.86     53.91 o
 -15  13   1      110.17      112.82     55.95 o
 -13  13   1     1413.77     1429.20     64.75 o
 -11  13   1       52.08       34.73     35.77 o
  -9  13   1        5.01       38.83     61.96 o
  -7  13   1       23.09       51.40     49.88 o
  -5  13   1      873.81     1009.64     62.73 o
  -3  13   1     6288.25     5946.95    127.10 o
  -1  13   1     6957.43     6485.38    139.15 o
   1  13   1        7.10       -9.95     41.05 o
   3  13   1     2094.01     2145.05    104.26 o
   5  13   1      642.22      667.33     54.83 o
   7  13   1      888.90      820.74     57.82 o
   9  13   1     2482.79     2439.59     78.67 o
  11  13   1     2975.86     2850.52     94.01 o
  13  13   1     3931.31     4228.42    118.99 o
  15  13   1      541.21      509.22     78.91 o
  17  13   1       24.61      -59.42     59.42 o
  19  13   1      160.91      190.98     69.99 o
  21  13   1       27.45      -28.24     70.46 o
  23  13   1      656.78      663.56     74.69 o
  25  13   1       86.75      129.73     60.75 o
  27  13   1       21.97      142.52     82.93 o
  29  13   1      101.93      259.54    105.51 o
 -28  14   1      544.19      664.62     97.06 o
 -26  14   1     2508.88     2626.41    214.93 o
 -24  14   1      115.54       38.89     98.10 o
 -22  14   1      269.93      290.47     94.11 o
 -20  14   1       43.87        9.51     88.49 o
 -18  14   1        1.19      -43.72     63.98 o
 -16  14   1      277.80      232.41     70.83 o
 -14  14   1      397.04      475.48     94.22 o
 -12  14   1       17.16        8.14     80.16 o
 -10  14   1      362.43      311.48     90.35 o
  -8  14   1      624.09      427.39    103.69 o
  -6  14   1     3048.63     3042.12    116.20 o
  -4  14   1      163.75      185.50     47.93 o
  -2  14   1     3171.89     3266.86    102.58 o
   0  14   1     3160.59     2941.14    175.24 o
   2  14   1     1716.00     1526.87     91.72 o
   4  14   1     1592.19     1328.52     76.52 o
   6  14   1     1516.71     1296.68    109.91 o
   8  14   1     2121.60     2035.16     95.54 o
  10  14   1       10.96       51.59     58.28 o
  12  14   1     5510.23     5534.47    161.87 o
  14  14   1      764.44      806.87     97.69 o
  16  14   1      518.41      360.65     97.20 o
  18  14   1       46.91       -8.09    103.46 o
  20  14   1      101.48       99.11     75.59 o
  22  14   1      581.94      469.70     88.70 o
  24  14   1      477.44      494.21    119.46 o
  26  14   1      387.61      412.21     92.95 o
  28  14   1      178.68      196.29    118.25 o
 -25  15   1     1177.07     1415.65    162.34 o
 -23  15   1      100.54      174.82     88.65 o
 -21  15   1       13.55      -61.49     76.87 o
 -19  15   1      687.64      587.00    180.05 o
 -17  15   1       94.30       90.82     69.95 o
 -15  15   1     4760.19     4955.52    159.17 o
 -13  15   1      348.76      322.85     65.92 o
 -11  15   1       26.35       24.93     50.91 o
  -9  15   1     1300.32     1174.53    123.04 o
  -7  15   1     3587.89     3507.96    155.07 o
  -5  15   1     1727.66     1966.78    124.83 o
  -3  15   1       36.21       71.00     64.60 o
  -1  15   1       73.72      -28.83     57.42 o
   1  15   1      136.01      184.19     47.49 o
   3  15   1      135.72      284.29     75.05 o
   5  15   1      428.37      403.48     83.17 o
   7  15   1     1033.23     1019.06    109.62 o
   9  15   1        2.29       70.03     47.47 o
  11  15   1      533.58      341.51     66.03 o
  13  15   1     2574.64     2706.90    118.98 o
  15  15   1      985.84     1073.34     98.43 o
  17  15   1     3340.80     3027.48    134.41 o
  19  15   1       41.91       45.98     73.75 o
  21  15   1       19.40       70.08     79.52 o
  23  15   1     5278.06     5496.66    191.86 o
  25  15   1      859.95      888.13    117.99 o
 -22  16   1        2.21       62.64    149.30 o
 -20  16   1      240.69      164.50     92.39 o
 -18  16   1      409.24      420.50    117.79 o
 -16  16   1      341.42      222.31    100.99 o
 -14  16   1      225.11      254.68     68.17 o
 -12  16   1      371.58      430.60     98.28 o
 -10  16   1      179.75      160.42     86.47 o
  -8  16   1       70.98        9.94     80.39 o
  -6  16   1        4.90      -76.65     92.45 o
  -4  16   1        0.23      -13.25     69.02 o
  -2  16   1       95.73      131.33     66.75 o
   0  16   1       39.40      105.93     45.97 o
   2  16   1       12.69       13.72     69.52 o
   4  16   1      220.28      209.84     80.41 o
   6  16   1       63.82       69.30     79.58 o
   8  16   1      254.15      323.21     96.79 o
  10  16   1      147.21      169.05     72.15 o
  12  16   1      607.18      687.14     79.66 o
  14  16   1      296.77      325.08     75.88 o
  16  16   1      213.18      181.38     72.24 o
  18  16   1       90.58      118.94     80.22 o
  20  16   1       71.96       52.22     81.22 o
  22  16   1       19.28        4.45    106.38 o
 -19  17   1       90.07       22.77    109.02 o
 -17  17   1      801.76      850.35     94.14 o
 -15  17   1     1785.40     1955.57    112.75 o
 -13  17   1       46.20       34.22     63.65 o
 -11  17   1      142.75      140.04     95.26 o
  -9  17   1      576.57      638.61    104.24 o
  -7  17   1      140.39      283.36     88.15 o
  -5  17   1       27.35       61.13     78.18 o
  -3  17   1      575.24      618.40    126.08 o
  -1  17   1      125.76      217.36     67.63 o
   1  17   1      293.12      418.46     55.66 o
   3  17   1      983.70     1046.67    103.79 o
   5  17   1      552.34      593.93     94.07 o
   7  17   1        0.56      -28.38     81.70 o
   9  17   1       54.79      151.33     97.34 o
  11  17   1     1685.15     1671.11    179.76 o
  13  17   1      847.23      923.84    160.02 o
  15  17   1        1.43       59.12     80.77 o
  17  17   1       81.07       69.75    101.68 o
  19  17   1       17.60     -105.11    105.11 o
 -14  18   1      723.38      737.32     82.69 o
 -12  18   1     2687.00     2758.80    206.56 o
 -10  18   1      715.25     1000.73    177.09 o
  -8  18   1        0.84       50.60     89.30 o
  -6  18   1     1842.35     1989.68    132.40 o
  -4  18   1      257.26      375.95    143.98 o
  -2  18   1      904.83      861.09     94.75 o
   0  18   1     2586.56     2802.94    100.64 o
   2  18   1     1582.46     1736.95    137.77 o
   4  18   1        3.96      -70.98     82.03 o
   6  18   1        0.72       92.21    136.59 o
   8  18   1        0.06        6.57    129.43 o
  10  18   1      329.10      463.74    112.86 o
  12  18   1      194.84      347.47     83.00 o
  14  18   1      975.48     1348.07    115.42 o
  -7  19   1      101.61       84.17     94.95 o
  -5  19   1       26.23       35.17    151.48 o
  -3  19   1       84.97       64.39    148.04 o
  -1  19   1      154.34       70.83     84.16 o
   1  19   1        3.10       10.56    102.44 o
   3  19   1        0.92       44.40     85.07 o
   5  19   1      508.43      765.27    111.22 o
 -42   0   2      120.95      260.75    165.08 o
 -40   0   2     2594.86     2782.81    194.02 o
 -38   0   2      156.41      178.47    111.93 o
 -36   0   2      291.07      430.15    114.33 o
 -34   0   2      455.07      335.52    104.08 o
 -32   0   2      169.54      160.31     78.59 o
 -30   0   2        0.58        9.71     72.10 o
 -28   0   2    13612.26    13178.25    249.48 o
 -26   0   2     6669.04     6549.79    162.42 o
 -24   0   2      171.93      168.38     70.27 o
 -22   0   2     1746.27     1623.30     78.35 o
 -20   0   2       49.26       44.91     45.66 o
 -18   0   2    58057.25    59415.21    752.63 o
 -16   0   2    33561.46    32728.77    374.31 o
 -14   0   2    43501.79    45740.21    504.75 o
 -12   0   2    75514.13    78816.52    698.79 o
 -10   0   2   127479.50   132243.00   1284.81 o
  -8   0   2   599369.31   611247.63   5788.19 o
  -6   0   2     5662.44     6246.86     77.63 o
  -4   0   2    49320.15    49822.63    478.86 o
  -2   0   2    75790.83    46241.58   1059.58 o
   0   0   2    57306.09    34660.39   1045.88 o
   2   0   2     1380.88     1445.21     32.30 o
   4   0   2     1979.99     2229.96     44.92 o
   6   0   2   412129.75   419296.59   4406.48 o
   8   0   2    66765.55    73692.80    698.76 o
  10   0   2   386526.31   411766.53   4569.06 o
  12   0   2    32193.87    33509.65    355.82 o
  14   0   2     9977.29    10943.76    159.64 o
  16   0   2     6092.23     6705.83    138.33 o
  18   0   2     1374.96     1456.91     63.41 o
  20   0   2     1479.25     1644.95     72.33 o
  22   0   2      970.60      696.34     63.48 o
  24   0   2     2994.76     2779.00    103.34 o
  26   0   2     5059.79     4660.59    132.40 o
  28   0   2    10427.89    10527.10    233.80 o
  30   0   2       16.00        4.34     65.58 o
  32   0   2      338.05      323.94     91.73 o
  34   0   2     6271.18     6066.25    214.14 o
  36   0   2     1460.25     1407.77    127.10 o
  38   0   2      365.98      197.39    149.33 o
  40   0   2     2465.92     2362.99    231.12 o
 -41   1   2       54.42       -5.34     94.75 o
 -39   1   2      953.95     1030.47     99.78 o
 -37   1   2        5.29       12.01     70.77 o
 -35   1   2      708.52      639.23     82.09 o
 -33   1   2       24.25       64.00     60.02 o
 -31   1   2       32.57      -21.75     52.05 o
 -29   1   2      105.41      148.11     51.36 o
 -27   1   2     1727.83     1784.09     69.88 o
 -25   1   2      350.89      370.44     46.71 o
 -23   1   2       22.84      -27.50     37.35 o
 -21   1   2     1950.96     2137.72     55.30 o
 -19   1   2     3791.86     3932.32     68.98 o
 -17   1   2     3554.65     3290.99     58.30 o
 -15   1   2     9328.64     8534.86     97.72 o
 -13   1   2     1702.90     1363.32     28.01 o
 -11   1   2     1327.32     1510.01     28.87 o
  -9   1   2     7989.59     7760.00     65.06 o
  -7   1   2     7257.60     6914.25     60.84 o
  -5   1   2     3872.13     4158.41     37.97 o
  -3   1   2      219.27      226.03      8.21 o
  -1   1   2       66.07       62.21      5.82 o
   1   1   2      533.87      496.37     10.71 o
   3   1   2     4219.72     4259.91     36.99 o
   5   1   2    23672.54    24179.86    175.77 o
   7   1   2    17911.00    20058.40    150.55 o
   9   1   2    13028.82    14011.75    102.46 o
  11   1   2     8809.58    10115.54     83.90 o
  13   1   2    39811.76    42992.92    322.74 o
  15   1   2     7263.91     8871.38     95.90 o
  17   1   2    27087.92    27625.14    241.55 o
  19   1   2     2561.47     2272.91     54.44 o
  21   1   2    16724.09    17650.08    191.43 o
  23   1   2      257.15      294.69     41.65 o
  25   1   2    13493.38    13643.28    211.49 o
  27   1   2      106.18       85.69     45.46 o
  29   1   2     2740.24     2567.34     93.94 o
  31   1   2      157.50      206.81     55.79 o
  33   1   2     3001.26     2771.96    104.64 o
  35   1   2      101.96       49.71     62.43 o
  37   1   2       81.51       70.05     79.71 o
  39   1   2      594.49      308.57    102.00 o
 -40   2   2       77.67        6.21     91.82 o
 -38   2   2        0.01      -80.37     80.37 o
 -36   2   2       53.58       85.99     70.02 o
 -34   2   2     1138.34     1315.32     86.54 o
 -32   2   2      120.39      211.94     64.65 o
 -30   2   2      441.19      509.31     58.92 o
 -28   2   2     2619.06     2756.83     86.62 o
 -26   2   2     4905.63     4726.80    101.66 o
 -24   2   2     5008.89     4682.45     96.32 o
 -22   2   2     6118.64     5927.90    103.75 o
 -20   2   2    23819.26    24166.48    236.51 o
 -18   2   2       49.48      -25.63     25.63 o
 -16   2   2    17183.77    17944.18    149.00 o
 -14   2   2     1183.25      995.89     25.52 o
 -12   2   2     4779.94     5512.61     56.26 o
 -10   2   2     1274.27     1036.60     24.00 o
  -8   2   2    69186.55    71627.52    474.96 o
  -6   2   2     2782.70     2955.35     40.53 o
  -4   2   2    15457.51    15642.79    119.56 o
  -2   2   2    12922.41    12513.66     99.09 o
   0   2   2     1736.84     1628.27     22.70 o
   2   2   2    58563.16    61937.93    463.52 o
   4   2   2    19493.28    19901.56    140.30 o
   6   2   2    24721.53    26228.49    177.16 o
   8   2   2    35968.40    37031.97    244.13 o
  10   2   2     2288.35     2069.84     33.37 o
  12   2   2     1811.20     2146.75     38.39 o
  14   2   2    12620.07    13169.51    120.05 o
  16   2   2     2621.26     2624.52     48.08 o
  18   2   2     1025.88     1048.00     37.26 o
  20   2   2     9356.16     9705.27    119.85 o
  22   2   2      139.61      134.22     39.85 o
  24   2   2       23.68       10.11     42.19 o
  26   2   2    18190.54    17493.00    212.09 o
  28   2   2     4197.40     4008.13    101.02 o
  30   2   2     1324.31     1377.48     73.72 o
  32   2   2     2547.50     2610.67     94.00 o
  34   2   2     1083.15     1050.41     74.89 o
  36   2   2       16.13      -35.03     74.83 o
  38   2   2       86.66       24.00     93.04 o
  40   2   2       18.24       31.36    116.52 o
 -41   3   2      613.09      739.70    110.21 o
 -39   3   2        2.49      -44.86     85.32 o
 -37   3   2       84.41      139.54     82.83 o
 -35   3   2      651.00      668.21     74.99 o
 -33   3   2     2342.53     2543.90    115.85 o
 -31   3   2       82.90      118.88     59.40 o
 -29   3   2     5339.54     5422.99    127.36 o
 -27   3   2     1002.96      928.59     60.55 o
 -25   3   2      930.05      970.15     53.56 o
 -23   3   2    12304.86    12439.74    190.19 o
 -21   3   2     9494.41     9283.37    129.70 o
 -19   3   2    36939.00    36637.31    335.33 o
 -17   3   2     7834.43     8664.21     92.95 o
 -15   3   2    27803.43    28607.69    241.77 o
 -13   3   2    27283.13    29294.96    239.74 o
 -11   3   2    18233.89    18603.11    150.55 o
  -9   3   2     4197.74     4190.96     46.15 o
  -7   3   2     3646.28     4076.03     43.48 o
  -5   3   2      828.96      927.74     19.42 o
  -3   3   2     2967.08     2878.51     35.22 o
  -1   3   2      272.07      237.28     12.77 o
   1   3   2     4899.97     5427.34     49.66 o
   3   3   2      140.42       91.80     19.24 o
   5   3   2     3043.84     2636.11     31.46 o
   7   3   2       83.23       39.84     13.45 o
   9   3   2      458.12      258.36     17.34 o
  11   3   2    29887.67    29909.44    228.83 o
  13   3   2   109922.14   117422.95    840.02 o
  15   3   2    45412.49    45914.16    354.69 o
  17   3   2    13536.89    13721.16    134.38 o
  19   3   2      141.22      181.39     32.71 o
  21   3   2     1641.83     1746.85     53.34 o
  23   3   2     8150.39     8120.42    117.43 o
  25   3   2    29622.18    30035.29    312.03 o
  27   3   2      256.97      260.18     47.07 o
  29   3   2      246.29      350.98     56.36 o
  31   3   2       87.95       74.98     55.22 o
  33   3   2     1092.86     1228.28     74.87 o
  35   3   2     2287.29     2566.39    115.52 o
  37   3   2     2682.41     2724.10    145.18 o
  39   3   2     1298.60     1209.14    120.57 o
 -40   4   2       57.18       88.20     96.04 o
 -38   4   2       26.69      120.10     87.49 o
 -36   4   2      367.29      485.31     80.49 o
 -34   4   2     3122.60     3361.76    126.30 o
 -32   4   2      164.68       37.34     58.46 o
 -30   4   2      755.08      794.51     70.51 o
 -28   4   2       29.93      123.68     51.47 o
 -26   4   2      681.66      711.46     54.20 o
 -24   4   2      106.16       40.02     41.17 o
 -22   4   2     4317.97     4288.88     88.50 o
 -20   4   2      605.04      495.63     39.49 o
 -18   4   2      931.85      790.18     31.58 o
 -16   4   2     2291.77     2264.72     45.13 o
 -14   4   2     1902.82     1935.98     43.72 o
 -12   4   2      911.12      743.29     24.03 o
 -10   4   2     7220.59     6755.87     65.07 o
  -8   4   2     1561.18     2335.15     37.83 o
  -6   4   2     6361.39     5768.88     64.39 o
  -4   4   2    35075.32    35733.89    294.95 o
  -2   4   2     1523.09     1472.03     45.51 o
   0   4   2    16382.86    16380.02    148.98 o
   2   4   2    16406.86    17290.96    144.31 o
   4   4   2    12619.06    13965.45    105.38 o
   6   4   2    12861.03    14834.97    114.53 o
   8   4   2     3217.71     2787.69     37.04 o
  10   4   2       83.14      154.40     17.33 o
  12   4   2       17.82      -15.39     17.76 o
  14   4   2     1757.60     1893.28     42.34 o
  16   4   2        9.40       12.45     16.05 o
  18   4   2     4692.81     4550.02     77.28 o
  20   4   2       22.22       64.73     34.68 o
  22   4   2     1595.67     1572.23     54.52 o
  24   4   2     1046.50     1068.83     53.66 o
  26   4   2     1422.99     1546.40     63.02 o
  28   4   2      972.29     1016.91     62.14 o
  30   4   2      364.29      307.13     57.05 o
  32   4   2      299.17      194.61     60.97 o
  34   4   2       73.66      101.99     67.39 o
  36   4   2      123.91      266.47     74.87 o
  38   4   2       65.63       36.38     91.69 o
 -39   5   2      463.08      427.97     96.61 o
 -37   5   2       11.45      -69.63     69.63 o
 -35   5   2      736.46      563.22     80.28 o
 -33   5   2     5811.29     5766.07    155.50 o
 -31   5   2     1787.67     1722.96     84.21 o
 -29   5   2      166.66      164.91     52.55 o
 -27   5   2       10.39       48.04     46.87 o
 -25   5   2      324.86      260.06     47.02 o
 -23   5   2     8216.10     8320.25    118.10 o
 -21   5   2     3902.92     3710.23     74.31 o
 -19   5   2      107.15      143.44     30.07 o
 -17   5   2      161.56      192.43     25.94 o
 -15   5   2       67.59      124.14     22.20 o
 -13   5   2      143.78      200.93     23.70 o
 -11   5   2     9924.17     8866.32     91.60 o
  -9   5   2     6813.13     6481.55     72.33 o
  -7   5   2    15688.00    16014.97    153.72 o
  -5   5   2     1774.23     1760.74     32.93 o
  -3   5   2    13655.07    15123.31    166.13 o
  -1   5   2    42460.06    41397.30    448.80 o
   1   5   2    22122.13    22075.38    201.28 o
   3   5   2    22137.29    22452.59    185.85 o
   5   5   2    17800.24    17617.38    141.88 o
   7   5   2    50754.95    52574.60    439.02 o
   9   5   2      153.86      180.30     16.71 o
  11   5   2    11459.32    11203.18    104.05 o
  13   5   2     8212.62     7887.20     82.37 o
  15   5   2    15529.44    16095.52    143.96 o
  17   5   2    16733.54    15742.56    153.79 o
  19   5   2      972.96     1005.19     44.22 o
  21   5   2     1789.29     1675.36     53.05 o
  23   5   2      139.68      155.96     40.75 o
  25   5   2    18851.80    18914.09    232.95 o
  27   5   2      952.44     1033.72     73.53 o
  29   5   2     3606.58     3796.99    125.26 o
  31   5   2       16.48      -51.75     60.50 o
  33   5   2       11.09       40.00     63.78 o
  35   5   2     2232.90     2475.08    127.28 o
  37   5   2      859.05      926.40    101.48 o
  39   5   2       14.04      -51.10     92.13 o
 -40   6   2       53.13       73.62     97.02 o
 -38   6   2       53.48       69.73     85.97 o
 -36   6   2      311.23      369.63     77.72 o
 -34   6   2      544.47      623.20     76.86 o
 -32   6   2      352.16      339.68     63.40 o
 -30   6   2     9547.70     9013.79    167.51 o
 -28   6   2     5493.21     5363.10    124.23 o
 -26   6   2     6326.62     6485.68    117.59 o
 -24   6   2       89.41       33.94     43.01 o
 -22   6   2     1349.19     1246.11     51.39 o
 -20   6   2     1946.28     2146.19     54.11 o
 -18   6   2      919.49      939.65     39.48 o
 -16   6   2    19625.53    20170.15    188.31 o
 -14   6   2     1556.70     1352.56     38.79 o
 -12   6   2     2369.85     2879.98     51.45 o
 -10   6   2      415.74      387.72     25.79 o
  -8   6   2    27859.03    30800.41    306.07 o
  -6   6   2    35120.77    37757.93    372.39 o
  -4   6   2    49298.60    48703.16    574.08 o
  -2   6   2    15006.23    13377.71    175.60 o
   0   6   2    13364.81    12868.13    145.09 o
   2   6   2    26841.90    26800.40    240.96 o
   4   6   2     6929.75     5975.62     75.37 o
   6   6   2     1263.48     1180.95     26.57 o
   8   6   2    20712.97    22453.62    208.54 o
  10   6   2    23749.37    24824.09    216.78 o
  12   6   2     1570.56     1398.04     33.53 o
  14   6   2      752.84      798.29     29.39 o
  16   6   2     5230.15     5141.53     66.15 o
  18   6   2     1232.12     1149.44     37.22 o
  20   6   2      479.98      563.84     39.04 o
  22   6   2    15518.39    15283.21    187.69 o
  24   6   2    11540.16    10771.41    154.35 o
  26   6   2     1056.86     1126.77     60.54 o
  28   6   2      108.31      181.42     58.37 o
  30   6   2      241.94      272.31     64.66 o
  32   6   2     3915.18     3814.35    143.16 o
  34   6   2      183.31      163.25     70.60 o
  36   6   2      644.76      667.77     98.76 o
  38   6   2      980.39     1157.52    131.81 o
 -39   7   2     1958.88     2151.03    126.51 o
 -37   7   2     1759.56     1990.90    145.28 o
 -35   7   2      503.77      427.46     82.91 o
 -33   7   2      708.20      717.97     78.63 o
 -31   7   2      502.99      512.50     64.68 o
 -29   7   2     4365.27     4405.59    114.76 o
 -27   7   2      377.59      448.74     53.37 o
 -25   7   2      174.83      112.66     45.98 o
 -23   7   2       89.74       62.91     38.86 o
 -21   7   2     1163.87     1004.01     45.21 o
 -19   7   2      655.80      625.30     37.66 o
 -17   7   2    11104.87    11034.94    125.49 o
 -15   7   2    16282.03    16254.49    162.18 o
 -13   7   2    13816.31    13645.62    137.51 o
 -11   7   2     8762.75     7867.33     96.82 o
  -9   7   2     5689.42     4763.17     68.85 o
  -7   7   2    31742.99    32086.98    305.62 o
  -5   7   2    33694.96    35766.30    401.38 o
  -3   7   2        4.27       -8.15     26.06 o
  -1   7   2     2305.26     3027.96     47.63 o
   1   7   2    10229.75    10720.82    116.16 o
   3   7   2     1155.02     1359.36     33.32 o
   5   7   2      425.88      423.61     24.37 o
   7   7   2     2190.48     2456.02     50.78 o
   9   7   2     5233.65     5343.10     71.66 o
  11   7   2      253.37      261.96     23.19 o
  13   7   2        5.78       -0.74     23.54 o
  15   7   2    18335.93    18988.16    179.28 o
  17   7   2    14765.18    14577.86    143.49 o
  19   7   2     1000.34      970.85     39.80 o
  21   7   2      100.18      180.59     38.24 o
  23   7   2    11863.12    12215.88    169.14 o
  25   7   2     1332.17     1375.75     66.02 o
  27   7   2     3549.85     3451.85    101.27 o
  29   7   2       60.16       80.05     57.11 o
  31   7   2        4.44      101.99     58.83 o
  33   7   2      880.85      920.74     93.83 o
  35   7   2     1501.65     1832.48    131.99 o
  37   7   2      288.69      259.64    106.98 o
 -38   8   2        5.50      -51.45    106.18 o
 -36   8   2      115.51       -4.40     83.44 o
 -34   8   2       45.48       51.63     84.18 o
 -32   8   2       36.32       39.79     60.09 o
 -30   8   2       30.95       60.20     57.33 o
 -28   8   2      430.90      367.60     60.58 o
 -26   8   2     2052.30     2087.44     73.04 o
 -24   8   2     2352.88     2185.87     67.71 o
 -22   8   2        4.96       10.26     38.17 o
 -20   8   2      316.04      355.75     35.38 o
 -18   8   2     7235.63     7631.70    103.94 o
 -16   8   2      210.17      272.43     32.99 o
 -14   8   2      319.45      382.23     31.58 o
 -12   8   2     6583.21     7041.63    125.48 o
 -10   8   2      318.14      329.49     30.54 o
  -8   8   2      121.29       65.84     31.12 o
  -6   8   2     4375.39     5090.30     80.83 o
  -4   8   2     2406.93     2724.42     68.85 o
  -2   8   2       49.90       76.08     26.96 o
   0   8   2     1278.09     1476.48     40.66 o
   2   8   2    50096.55    53831.82    545.42 o
   4   8   2     1010.88     1005.61     32.17 o
   6   8   2     6186.04     6976.09     89.61 o
   8   8   2     4967.78     4709.93     63.11 o
  10   8   2      230.27      187.44     26.38 o
  12   8   2      119.68       79.78     24.34 o
  14   8   2      803.27      837.48     37.05 o
  16   8   2     2956.65     3101.51     63.75 o
  18   8   2     5997.18     6063.82     91.55 o
  20   8   2     2410.87     2321.26     65.44 o
  22   8   2     4320.06     4393.17     91.33 o
  24   8   2     1350.76     1421.50     72.73 o
  26   8   2     6689.67     6924.58    132.35 o
  28   8   2     1541.82     1589.90     85.96 o
  30   8   2       88.69      111.62     60.66 o
  32   8   2       91.79       23.93     75.04 o
  34   8   2      167.95      132.40     80.27 o
  36   8   2      631.76      571.16     94.32 o
 -37   9   2      144.26      216.22     79.68 o
 -35   9   2      109.34       68.27     70.01 o
 -33   9   2      774.91      792.87     76.40 o
 -31   9   2      842.20      878.59     68.46 o
 -29   9   2     2026.80     1988.98     88.81 o
 -27   9   2        1.46       34.79     44.70 o
 -25   9   2       38.13       15.26     53.31 o
 -23   9   2       96.07       12.69     50.19 o
 -21   9   2       90.29      112.26     45.29 o
 -19   9   2     1874.94     1861.76     64.21 o
 -17   9   2        2.79       12.29     33.44 o
 -15   9   2     6043.35     5845.49     88.97 o
 -13   9   2     2363.21     2416.33     59.47 o
 -11   9   2      406.69      408.36     31.00 o
  -9   9   2     3171.40     2772.91     69.68 o
  -7   9   2       10.30       43.09     37.39 o
  -5   9   2     5278.52     5044.65    101.87 o
  -3   9   2     8787.64     8895.58    150.97 o
  -1   9   2     1950.86     1984.96     48.28 o
   1   9   2     2632.47     2497.51     53.63 o
   3   9   2        0.09       -5.69     21.76 o
   5   9   2     1080.76     1279.34     36.16 o
   7   9   2       55.81       20.88     23.36 o
   9   9   2        0.50      -26.80     26.80 o
  11   9   2     2028.01     1953.72     51.11 o
  13   9   2     2493.40     2338.48     53.65 o
  15   9   2     2644.23     2757.50     58.82 o
  17   9   2     2858.74     2583.70     81.21 o
  19   9   2     1093.49      957.96     54.00 o
  21   9   2     6833.19     6427.83    125.44 o
  23   9   2      897.94      995.66     65.01 o
  25   9   2     1716.92     1714.62     85.23 o
  27   9   2      757.35      684.04     64.16 o
  29   9   2      306.45      245.56     59.75 o
  31   9   2        0.17       67.70     60.16 o
  33   9   2      177.06       25.69     72.01 o
  35   9   2      178.11      213.89     79.82 o
 -36  10   2      229.04      116.11     98.44 o
 -34  10   2     1254.80     1476.41    111.59 o
 -32  10   2        6.29      106.97     78.78 o
 -30  10   2      824.93      925.60     85.95 o
 -28  10   2     1587.29     1573.24     90.52 o
 -26  10   2        8.74      -28.31     56.71 o
 -24  10   2     1779.98     1850.30     84.00 o
 -22  10   2     3611.83     3528.85    100.89 o
 -20  10   2     9449.74     9746.64    162.01 o
 -18  10   2     2778.40     3007.91     80.07 o
 -16  10   2     2882.92     2868.57     65.05 o
 -14  10   2      325.02      260.37     34.66 o
 -12  10   2     3684.28     3582.96     80.55 o
 -10  10   2     3563.59     3439.38     86.67 o
  -8  10   2      259.61      205.93     45.41 o
  -6  10   2      146.02      204.70     42.91 o
  -4  10   2     7011.22     6576.30    131.22 o
  -2  10   2       96.21      136.13     35.03 o
   0  10   2     2078.64     1566.45     53.45 o
   2  10   2     1411.47     1297.83     47.67 o
   4  10   2     6018.19     6222.56     90.85 o
   6  10   2     2574.85     2836.23     56.84 o
   8  10   2       63.57       49.70     26.70 o
  10  10   2     2799.30     2658.23     67.40 o
  12  10   2      271.78      270.55     32.66 o
  14  10   2      875.88      834.14     43.39 o
  16  10   2      197.53      241.14     41.56 o
  18  10   2      363.06      351.55     52.67 o
  20  10   2      813.48      932.87     64.88 o
  22  10   2      281.92      331.25     54.10 o
  24  10   2     1745.13     1840.97     79.62 o
  26  10   2     2135.72     2164.98     99.21 o
  28  10   2       60.08       76.53     65.96 o
  30  10   2     2210.31     2348.87    113.98 o
  32  10   2       76.33      142.28     89.25 o
  34  10   2       87.45      130.90    100.61 o
 -33  11   2      633.97      552.83    101.19 o
 -31  11   2        5.09       -2.43     80.17 o
 -29  11   2     1325.14     1383.30     98.27 o
 -27  11   2      423.07      468.15     66.44 o
 -25  11   2     1092.80      964.28     78.52 o
 -23  11   2      780.59      665.42     64.29 o
 -21  11   2      481.85      433.42     55.45 o
 -19  11   2     1082.81     1111.71     60.91 o
 -17  11   2     5626.06     5631.45    100.19 o
 -15  11   2     1258.33     1229.21     46.24 o
 -13  11   2     7011.16     6902.25    118.07 o
 -11  11   2     2291.67     2211.59     70.97 o
  -9  11   2     1265.08     1262.47     64.08 o
  -7  11   2     6907.81     6606.56    130.99 o
  -5  11   2     1004.45      994.94     54.33 o
  -3  11   2      312.60      358.92     45.81 o
  -1  11   2      965.66     1045.95     41.71 o
   1  11   2      349.18      330.85     30.10 o
   3  11   2      963.94      963.43     39.99 o
   5  11   2     1791.19     2064.07     50.70 o
   7  11   2     2393.47     2341.25     56.26 o
   9  11   2       38.56      -11.72     34.53 o
  11  11   2    15850.20    15426.17    204.57 o
  13  11   2    11231.54    10732.01    191.62 o
  15  11   2     1027.19     1040.53     44.79 o
  17  11   2     7554.25     7141.69    132.76 o
  19  11   2     1361.89     1309.39     69.37 o
  21  11   2      188.31      198.01     56.73 o
  23  11   2      619.05      624.85     59.80 o
  25  11   2       22.95       34.94     58.61 o
  27  11   2      124.72      120.48     73.59 o
  29  11   2      477.05      454.63     93.88 o
  31  11   2      136.04      127.88    116.76 o
  33  11   2      517.59      679.04    151.50 o
 -32  12   2      647.29      714.51    104.58 o
 -30  12   2      189.35      306.05    122.95 o
 -28  12   2      783.63      995.24     86.96 o
 -26  12   2     1591.53     1694.54    130.05 o
 -24  12   2      379.59      346.68     66.71 o
 -22  12   2     1050.95     1056.80     72.39 o
 -20  12   2     8000.45     7909.14    152.42 o
 -18  12   2      540.88      543.07     50.44 o
 -16  12   2      811.65      842.51     60.18 o
 -14  12   2     7652.04     7951.35    150.63 o
 -12  12   2     4233.62     4056.58    102.35 o
 -10  12   2      292.54      291.03     49.11 o
  -8  12   2     4876.92     4662.10    128.36 o
  -6  12   2     2017.38     2017.94     83.96 o
  -4  12   2    35482.75    34687.72    482.55 o
  -2  12   2     5602.01     5556.20    133.25 o
   0  12   2     4474.89     4426.57     98.90 o
   2  12   2    19212.43    17537.84    279.57 o
   4  12   2    15365.30    15198.62    236.81 o
   6  12   2      923.30      697.89     50.17 o
   8  12   2     1096.17     1145.91     46.75 o
  10  12   2      104.11      117.63     45.96 o
  12  12   2     2918.89     2867.89     95.52 o
  14  12   2      311.70      311.96     57.94 o
  16  12   2     5074.06     4962.45    132.03 o
  18  12   2     5107.51     5005.76    124.11 o
  20  12   2      359.98      364.30     61.23 o
  22  12   2      320.29      344.62     65.96 o
  24  12   2      464.21      442.36     63.51 o
  26  12   2     2561.86     2689.24    124.27 o
  28  12   2        1.95       27.14     86.89 o
  30  12   2      380.50      314.78     96.65 o
 -31  13   2      450.90      722.26     98.61 o
 -29  13   2       60.79      144.04     74.96 o
 -27  13   2     3089.10     3285.31    130.51 o
 -25  13   2     2066.82     2198.12    139.84 o
 -23  13   2      307.03      360.57     67.01 o
 -21  13   2     1756.00     1817.63     91.20 o
 -19  13   2        6.11      -33.94     59.86 o
 -17  13   2     3326.45     3130.14    113.10 o
 -15  13   2     3356.19     3394.04    144.51 o
 -13  13   2      403.41      333.70     46.31 o
 -11  13   2     3407.65     3196.44     84.70 o
  -9  13   2     2190.60     2228.15    145.92 o
  -7  13   2        0.02       36.75     48.12 o
  -5  13   2     1144.17     1267.06     67.47 o
  -3  13   2     3273.44     3034.08     92.69 o
  -1  13   2     2119.60     2037.87     80.91 o
   1  13   2     2438.37     2313.32     56.74 o
   3  13   2       12.57       52.40     51.34 o
   5  13   2      341.26      374.38     48.73 o
   7  13   2      490.70      474.33     64.46 o
   9  13   2        5.39      -20.86     43.47 o
  11  13   2     2957.76     2825.43     89.82 o
  13  13   2       86.60       60.28     64.04 o
  15  13   2       10.48      100.28     56.54 o
  17  13   2      452.56      375.92     67.17 o
  19  13   2      224.46      154.93     68.68 o
  21  13   2     1473.74     1268.75     76.06 o
  23  13   2     1520.57     1429.90    104.83 o
  25  13   2       69.13      122.51     66.42 o
  27  13   2      843.36      702.18     91.17 o
  29  13   2      751.47      740.39    100.49 o
 -28  14   2       37.96      151.09     80.85 o
 -26  14   2      347.85      267.90     91.46 o
 -24  14   2       30.07      -31.17     75.30 o
 -22  14   2      904.58      897.18    112.53 o
 -20  14   2       94.77       94.02     91.72 o
 -18  14   2      203.50      152.30     64.00 o
 -16  14   2       44.73      -54.20     54.20 o
 -14  14   2      786.37      817.67     77.75 o
 -12  14   2       40.35       45.37     39.57 o
 -10  14   2      137.50      123.57     66.20 o
  -8  14   2       45.02      -44.51     59.56 o
  -6  14   2     2495.35     2273.20    105.93 o
  -4  14   2     1096.39      974.01     64.01 o
  -2  14   2      635.98      626.76     53.99 o
   0  14   2      952.88      812.50     41.78 o
   2  14   2     6998.28     6266.62    110.33 o
   4  14   2     1377.37     1450.11     85.43 o
   6  14   2        6.64      -49.34     56.15 o
   8  14   2      779.20      707.61     56.82 o
  10  14   2        1.65       62.97     59.69 o
  12  14   2     2017.44     1926.68    101.80 o
  14  14   2     1123.04     1120.85     97.59 o
  16  14   2      360.37      305.25     80.27 o
  18  14   2      230.77      116.62    106.34 o
  20  14   2      292.43      141.71     77.03 o
  22  14   2      120.09      177.77     84.37 o
  24  14   2       10.29       87.53     68.99 o
  26  14   2      176.00      275.78     93.53 o
 -25  15   2      555.88      661.03    102.28 o
 -23  15   2      768.95      772.64    100.20 o
 -21  15   2       22.94      -16.84     75.91 o
 -19  15   2      966.18      814.17    109.41 o
 -17  15   2      528.55      431.91     70.39 o
 -15  15   2      774.90      666.02     77.07 o
 -13  15   2       19.97       45.02     78.13 o
 -11  15   2     4238.41     4191.64    105.28 o
  -9  15   2     4662.63     4596.96    178.64 o
  -7  15   2     1299.79     1479.91    108.50 o
  -5  15   2       79.38      142.12     73.66 o
  -3  15   2      228.63      170.59     59.48 o
  -1  15   2     1006.70      876.97     59.70 o
   1  15   2      218.61      152.41     58.46 o
   3  15   2     1621.63     1767.12     81.39 o
   5  15   2     1525.58     1557.60     84.85 o
   7  15   2      105.36      106.85     50.33 o
   9  15   2       49.94        1.45     67.53 o
  11  15   2       23.52       14.98     64.76 o
  13  15   2      946.23      849.17    130.45 o
  15  15   2       62.09       17.20     78.13 o
  17  15   2     1070.58      943.29    137.60 o
  19  15   2      661.21      667.56    136.00 o
  21  15   2      968.32     1074.30    105.82 o
  23  15   2      124.73      118.09     89.20 o
  25  15   2       24.87       -6.26     93.72 o
 -22  16   2      453.67      484.17     92.63 o
 -20  16   2     1261.88     1222.03    102.08 o
 -18  16   2     3685.84     3776.19    193.20 o
 -16  16   2     2683.82     2522.27    113.22 o
 -14  16   2     2563.41     2665.63    141.62 o
 -12  16   2      812.99      916.64    132.85 o
 -10  16   2       14.67      -19.64     79.68 o
  -8  16   2        4.00      -25.63     76.35 o
  -6  16   2      885.09      867.40     95.89 o
  -4  16   2       31.87       43.46     74.28 o
  -2  16   2      784.94      757.64     85.54 o
   0  16   2      261.79      308.92     53.60 o
   2  16   2     2404.25     2300.81    113.46 o
   4  16   2     2639.57     2424.39    131.08 o
   6  16   2     1262.25     1293.84    122.01 o
   8  16   2      593.84      763.46     77.68 o
  10  16   2       38.89      104.21     71.26 o
  12  16   2      319.95      345.42     76.41 o
  14  16   2       47.44       40.58     75.93 o
  16  16   2       90.68      -16.85     72.05 o
  18  16   2      579.01      490.46    110.22 o
  20  16   2     1010.88     1256.53    113.61 o
  22  16   2      133.90       97.08     87.93 o
 -19  17   2      573.41      598.89     90.51 o
 -17  17   2      134.35       35.37     69.82 o
 -15  17   2     1239.51     1346.38    137.32 o
 -13  17   2      564.08      546.15     80.24 o
 -11  17   2     1189.81     1130.52    120.54 o
  -9  17   2     2224.80     2231.97    209.68 o
  -7  17   2     3014.07     3127.18    214.47 o
  -5  17   2      289.25      241.87     83.00 o
  -3  17   2     1263.44     1443.86    104.52 o
  -1  17   2       70.20      146.32     55.24 o
   1  17   2      802.32      895.74     71.18 o
   3  17   2      738.51      746.36     96.72 o
   5  17   2       23.14       39.10     83.42 o
   7  17   2      357.49      404.65     98.49 o
   9  17   2      828.74     1135.60     94.37 o
  11  17   2      321.88      342.56     83.15 o
  13  17   2     2053.87     2138.87    144.65 o
  15  17   2     2122.58     2295.52    133.84 o
  17  17   2      118.65       35.15     80.84 o
 -14  18   2      799.97      872.44    132.25 o
 -12  18   2      640.94      801.22     76.03 o
 -10  18   2      856.45      886.25    145.96 o
  -8  18   2     1799.87     1953.92    161.16 o
  -6  18   2      130.02      156.76     91.46 o
  -4  18   2     1225.10     1208.79    110.84 o
  -2  18   2      448.55      574.54    135.24 o
   0  18   2        5.98       27.44     56.82 o
   2  18   2        0.12      -23.46    118.37 o
   4  18   2      898.43      998.31    109.45 o
   6  18   2      352.64      426.04     72.16 o
   8  18   2     1066.76     1115.01    109.58 o
  10  18   2     1485.55     1630.72    158.25 o
  12  18   2       33.96       95.97     87.91 o
  -7  19   2      214.65      165.12     98.09 o
  -5  19   2       79.54       67.98     87.59 o
  -3  19   2        1.55        6.12     84.10 o
  -1  19   2      651.98      904.06    106.56 o
   1  19   2      128.42      204.91     94.74 o
   3  19   2        4.98      -94.08     94.08 o
   5  19   2       20.75     -101.84    122.81 o
 -41   1   3      269.21      252.09     99.32 o
 -39   1   3       91.13       87.78     79.31 o
 -37   1   3       12.47      -30.69     71.45 o
 -35   1   3      585.30      443.73     76.95 o
 -33   1   3      511.79      401.45     67.62 o
 -31   1   3       22.23      -18.59     50.51 o
 -29   1   3      229.96      163.35     60.18 o
 -27   1   3      586.99      522.71     53.20 o
 -25   1   3       65.40       48.18     43.53 o
 -23   1   3     4101.68     4272.60     96.90 o
 -21   1   3       33.84       10.72     32.30 o
 -19   1   3      303.04      267.21     30.01 o
 -17   1   3       13.32      -15.60     15.60 o
 -15   1   3      685.82      757.48     26.15 o
 -13   1   3      127.74      284.12     17.67 o
 -11   1   3    15031.66    15619.89    119.85 o
  -9   1   3      903.33      791.62     20.50 o
  -7   1   3    27401.10    28509.73    202.35 o
  -5   1   3      213.44      126.30     14.41 o
  -3   1   3     4443.30     4282.85     45.76 o
  -1   1   3     6607.48     6833.44     60.68 o
   1   1   3      317.01      350.07     16.64 o
   3   1   3    49729.87    50696.72    372.10 o
   5   1   3    15492.16    16018.00    121.40 o
   7   1   3     3838.39     4185.39     46.73 o
   9   1   3     3799.42     3729.97     44.17 o
  11   1   3      389.49      302.22     20.90 o
  13   1   3    25371.86    27451.11    234.60 o
  15   1   3    12100.98    11950.73    129.81 o
  17   1   3    11398.54    11021.50    125.45 o
  19   1   3     6037.24     6348.48     92.60 o
  21   1   3      756.44      837.73     45.45 o
  23   1   3     1803.31     1836.30     64.91 o
  25   1   3        9.02       -4.86     43.64 o
  27   1   3      707.58      849.43     66.66 o
  29   1   3      964.35     1046.32     64.95 o
  31   1   3      295.49      245.93     59.36 o
  33   1   3      250.43      235.42     64.06 o
  35   1   3       61.73       75.13     62.85 o
  37   1   3      268.81      225.23     78.97 o
  39   1   3      151.31      248.92     91.51 o
 -42   2   3      467.53      443.61    106.34 o
 -40   2   3      183.39       61.48     89.79 o
 -38   2   3       72.09       24.26     83.58 o
 -36   2   3      697.66      648.54     84.42 o
 -34   2   3       13.38       81.75     61.39 o
 -32   2   3     1733.46     1894.78     92.03 o
 -30   2   3      357.60      438.60     62.12 o
 -28   2   3     1462.28     1359.50     68.17 o
 -26   2   3       38.93       -7.40     44.93 o
 -24   2   3      606.90      581.95     48.91 o
 -22   2   3     1304.12     1186.94     52.93 o
 -20   2   3     1416.00     1459.38     44.03 o
 -18   2   3      104.58       76.77     25.54 o
 -16   2   3     1910.70     2109.10     41.25 o
 -14   2   3       30.67       53.38     18.11 o
 -12   2   3     3209.42     3790.31     49.49 o
 -10   2   3       35.07        3.83      9.28 o
  -8   2   3    33111.29    36269.59    252.45 o
  -6   2   3     3690.57     3572.28     43.86 o
  -4   2   3     8458.56     9024.06     80.73 o
  -2   2   3    13363.30    13959.40    106.03 o
   0   2   3      100.36       42.28     15.74 o
   2   2   3      866.01     1378.38     34.11 o
   4   2   3     1194.15     1226.00     26.02 o
   6   2   3     6154.58     5570.54     51.80 o
   8   2   3     1213.45     1530.00     26.94 o
  10   2   3    32842.67    37814.17    299.06 o
  12   2   3      289.77      477.18     22.91 o
  14   2   3     1835.65     1899.57     38.22 o
  16   2   3     7344.67     7684.24     89.92 o
  18   2   3    13014.22    13844.40    141.44 o
  20   2   3     6431.37     6255.38     92.58 o
  22   2   3      583.49      552.18     41.06 o
  24   2   3     3417.84     3282.67     83.38 o
  26   2   3       37.49       14.58     45.36 o
  28   2   3        5.67      -11.94     46.25 o
  30   2   3     2624.82     2634.51     92.54 o
  32   2   3      277.91      250.06     59.76 o
  34   2   3     2706.25     2700.96    108.09 o
  36   2   3      157.77      116.75     72.65 o
  38   2   3        0.47      -10.48     82.77 o
 -41   3   3      480.66      569.61    106.69 o
 -39   3   3      288.09      289.59     96.37 o
 -37   3   3      378.83      458.22     90.44 o
 -35   3   3      461.21      595.07     74.42 o
 -33   3   3       25.27      -58.68     58.68 o
 -31   3   3      166.67      247.91     61.55 o
 -29   3   3      438.29      440.42     59.33 o
 -27   3   3      999.90      836.60     59.41 o
 -25   3   3      734.76      752.24     51.20 o
 -23   3   3       30.93       33.09     35.98 o
 -21   3   3      227.64      259.09     36.03 o
 -19   3   3      755.86      747.25     37.03 o
 -17   3   3     1103.31     1057.82     32.97 o
 -15   3   3     1915.25     1748.30     35.18 o
 -13   3   3     4521.02     4757.38     61.06 o
 -11   3   3     1367.85     1440.83     29.36 o
  -9   3   3     1746.92     1882.88     32.22 o
  -7   3   3        1.49      -14.89     14.89 o
  -5   3   3     3340.24     3150.50     38.53 o
  -3   3   3      493.87      443.50     16.17 o
  -1   3   3     6238.04     6390.47     57.11 o
   1   3   3     2849.98     2826.54     37.99 o
   3   3   3      401.89      291.41     18.77 o
   5   3   3      113.64      115.14     15.41 o
   7   3   3      319.90      249.16     17.25 o
   9   3   3      295.94      409.57     19.58 o
  11   3   3     4231.57     4034.99     51.93 o
  13   3   3    18761.25    18941.78    171.83 o
  15   3   3     1527.29     1337.27     35.05 o
  17   3   3        3.73       -6.93     26.12 o
  19   3   3      134.36      102.61     31.35 o
  21   3   3      994.43      975.71     46.56 o
  23   3   3     4529.95     4547.98     88.56 o
  25   3   3     1074.86     1041.21     58.70 o
  27   3   3      965.11      991.10     63.70 o
  29   3   3      468.98      445.72     59.02 o
  31   3   3      794.12      792.11     79.94 o
  33   3   3      865.86      923.24     78.85 o
  35   3   3      477.25      459.38     78.08 o
  37   3   3      277.56      206.97     87.92 o
  39   3   3       56.28       47.19     97.48 o
 -40   4   3      455.22      413.54     98.33 o
 -38   4   3     1927.07     1997.96    125.66 o
 -36   4   3      471.97      635.41     83.70 o
 -34   4   3      548.80      578.97     78.67 o
 -32   4   3        6.71      -44.71     57.34 o
 -30   4   3     6942.40     6768.81    144.15 o
 -28   4   3      273.26      295.25     55.20 o
 -26   4   3      350.49      331.80     47.54 o
 -24   4   3       65.86      166.44     40.14 o
 -22   4   3      456.00      580.14     44.19 o
 -20   4   3      661.14      958.02     44.00 o
 -18   4   3      303.95      323.15     29.58 o
 -16   4   3    19492.78    21548.27    198.65 o
 -14   4   3     1455.59     1289.39     32.75 o
 -12   4   3     2165.49     2018.05     39.88 o
 -10   4   3     3172.88     3142.65     44.95 o
  -8   4   3     4055.43     4836.94     52.21 o
  -6   4   3     5147.43     6831.05     70.58 o
  -4   4   3    26849.70    28590.54    234.05 o
  -2   4   3     4381.08     4239.27     43.42 o
   0   4   3    32401.06    34864.01    254.16 o
   2   4   3     9552.84    10022.98     85.57 o
   4   4   3    21775.39    23347.75    172.10 o
   6   4   3     8785.31    10313.95     86.69 o
   8   4   3    11491.10    13819.79    112.04 o
  10   4   3      943.93      628.98     22.19 o
  12   4   3     1952.78     2165.66     40.39 o
  14   4   3     4283.76     4651.81     64.37 o
  16   4   3        0.38       33.33     21.85 o
  18   4   3     1694.36     1860.12     47.57 o
  20   4   3     2812.61     2912.00     68.50 o
  22   4   3     4702.87     5077.96     90.81 o
  24   4   3     4578.82     4333.33     88.90 o
  26   4   3      534.31      493.56     54.76 o
  28   4   3     2218.22     2106.02     78.45 o
  30   4   3       28.39      115.42     55.40 o
  32   4   3     1216.36     1344.37     83.15 o
  34   4   3     1427.49     1377.31     93.41 o
  36   4   3      787.40      745.80     96.72 o
  38   4   3        0.05      100.75     86.73 o
 -39   5   3       63.33       41.08     86.60 o
 -37   5   3      134.77       97.98     71.65 o
 -35   5   3     1757.77     1485.72     96.97 o
 -33   5   3      476.97      392.41     73.06 o
 -31   5   3      714.12      753.26     70.63 o
 -29   5   3     4155.76     4348.61    121.31 o
 -27   5   3      827.35      934.83     62.09 o
 -25   5   3       62.79      -11.29     43.14 o
 -23   5   3     3224.96     3289.76     76.10 o
 -21   5   3       83.97       60.65     33.70 o
 -19   5   3      343.48      395.07     32.61 o
 -17   5   3     1085.41     1178.14     38.69 o
 -15   5   3      583.02      637.47     28.18 o
 -13   5   3    22178.08    23912.69    201.61 o
 -11   5   3      516.66      634.99     22.27 o
  -9   5   3     3326.23     4034.96     50.70 o
  -7   5   3     1446.09     1409.70     33.10 o
  -5   5   3     1359.73     1108.74     24.99 o
  -3   5   3      326.28      487.38     18.44 o
  -1   5   3     3551.76     3942.01     48.58 o
   1   5   3    21191.82    22582.08    194.48 o
   3   5   3     2464.38     3157.10     40.60 o
   5   5   3     3963.00     4195.61     49.94 o
   7   5   3     6980.93     7202.23     69.63 o
   9   5   3    17963.99    19135.89    164.40 o
  11   5   3     1647.03     1706.77     34.01 o
  13   5   3     6914.23     7483.11     77.68 o
  15   5   3     3634.30     3280.01     54.32 o
  17   5   3        0.12      -27.33     27.33 o
  19   5   3     1702.42     1497.52     49.15 o
  21   5   3      407.12      374.90     41.19 o
  23   5   3     9021.30     8644.02    132.35 o
  25   5   3     4386.93     4362.84    122.43 o
  27   5   3      144.54      108.82     48.79 o
  29   5   3      111.45      103.61     55.53 o
  31   5   3     2010.30     1966.06     98.36 o
  33   5   3       18.39        4.16     65.04 o
  35   5   3      113.04      118.60     73.32 o
  37   5   3      162.44       72.80     86.22 o
 -40   6   3       32.89       30.21     96.73 o
 -38   6   3      128.05       -0.04     80.77 o
 -36   6   3      447.45      431.13    103.71 o
 -34   6   3       53.55      -42.54     61.62 o
 -32   6   3       39.38      100.41     60.64 o
 -30   6   3       65.54       52.09     55.99 o
 -28   6   3     1659.93     1725.61     78.92 o
 -26   6   3     1870.38     1796.05     63.37 o
 -24   6   3       41.96       45.83     41.95 o
 -22   6   3     2163.58     2223.72     59.94 o
 -20   6   3     2467.20     2704.78     59.87 o
 -18   6   3     6859.10     6902.38     92.57 o
 -16   6   3    10397.97    10913.46    115.17 o
 -14   6   3     4376.27     4616.17     62.43 o
 -12   6   3      514.95      634.28     21.47 o
 -10   6   3    13478.85    15015.51    148.98 o
  -8   6   3     1435.91     1654.60     43.60 o
  -6   6   3    21218.53    23812.88    207.39 o
  -4   6   3       11.09        7.04     13.56 o
  -2   6   3     1141.34     1121.33     26.75 o
   0   6   3     9668.20    11443.29    120.43 o
   2   6   3      110.88      121.34     22.41 o
   4   6   3      462.22      448.60     23.84 o
   6   6   3     3830.18     4339.67     58.01 o
   8   6   3      762.85      630.34     26.01 o
  10   6   3      230.78      266.50     24.19 o
  12   6   3     9581.71     9772.46    101.07 o
  14   6   3     2465.72     2640.71     48.40 o
  16   6   3     1039.86      991.59     36.93 o
  18   6   3      116.11      127.84     30.90 o
  20   6   3       72.40       42.85     36.82 o
  22   6   3      329.79      369.97     44.42 o
  24   6   3     1803.50     1822.30     64.60 o
  26   6   3       31.73      -32.08     46.76 o
  28   6   3      683.15      723.12    104.72 o
  30   6   3      202.01      196.33     97.17 o
  32   6   3      120.58      241.52     70.57 o
  34   6   3      694.63      679.18     82.13 o
  36   6   3       73.36      156.92     82.34 o
 -39   7   3     1387.19     1369.36    136.99 o
 -37   7   3      123.48      176.38     80.61 o
 -35   7   3     2558.09     2505.35    165.68 o
 -33   7   3       13.60       -6.15     62.07 o
 -31   7   3      141.11      166.17     58.71 o
 -29   7   3     3946.74     4031.54    111.82 o
 -27   7   3      895.90      859.60     58.63 o
 -25   7   3     1295.64     1361.83     59.45 o
 -23   7   3      686.73      756.23     47.17 o
 -21   7   3      476.33      436.61     40.28 o
 -19   7   3     3489.25     3505.40     70.43 o
 -17   7   3      108.33       81.68     24.97 o
 -15   7   3    10002.44    10172.66    113.86 o
 -13   7   3     5790.97     6376.25     82.22 o
 -11   7   3     1437.09     1390.26     38.64 o
  -9   7   3     2171.57     2397.33     80.29 o
  -7   7   3     5312.92     5506.40     70.41 o
  -5   7   3     1702.47     2127.43     38.19 o
  -3   7   3    26009.72    28533.54    279.17 o
  -1   7   3    15407.49    17197.12    174.93 o
   1   7   3     1034.17     1138.62     33.26 o
   3   7   3      952.79     1136.76     36.15 o
   5   7   3     1624.94     1896.96     39.72 o
   7   7   3      413.44      495.38     24.82 o
   9   7   3    11279.12    12093.62    130.83 o
  11   7   3     2988.42     3285.18     55.41 o
  13   7   3     2291.94     2504.64     51.15 o
  15   7   3     1298.88     1307.95     42.03 o
  17   7   3      765.81      896.50     37.90 o
  19   7   3     4275.53     4062.12     70.98 o
  21   7   3     5426.02     5336.97     94.73 o
  23   7   3      466.87      497.04     47.56 o
  25   7   3      811.02      715.74     61.94 o
  27   7   3     2632.02     2724.41     94.56 o
  29   7   3      261.79      257.65     62.30 o
  31   7   3       15.40      -35.03     62.92 o
  33   7   3      228.95      247.98     75.28 o
  35   7   3        0.30      -79.35     79.35 o
 -38   8   3     1011.80     1224.55    106.34 o
 -36   8   3     2784.30     2795.17    127.07 o
 -34   8   3      201.38      214.02     70.43 o
 -32   8   3     1348.74     1444.57     84.96 o
 -30   8   3     3693.20     3399.59    110.34 o
 -28   8   3     2171.14     2007.25     84.35 o
 -26   8   3     1262.62     1326.80     61.14 o
 -24   8   3     1043.56     1035.52     52.92 o
 -22   8   3       77.67       62.50     39.20 o
 -20   8   3       56.27       37.36     38.39 o
 -18   8   3      122.50      161.74     38.25 o
 -16   8   3     1137.60     1179.63     44.75 o
 -14   8   3        5.51      -15.12     28.73 o
 -12   8   3     1080.15     1030.31     36.81 o
 -10   8   3     2125.15     2290.78     65.50 o
  -8   8   3     1037.20     1130.74     34.66 o
  -6   8   3      410.17      457.73     24.71 o
  -4   8   3     1467.60     1628.93     46.96 o
  -2   8   3     1414.03     1511.87     36.96 o
   0   8   3    18107.08    20886.85    228.75 o
   2   8   3    12732.51    14828.81    176.23 o
   4   8   3       26.89       23.75     27.31 o
   6   8   3     2240.30     2595.57     62.47 o
   8   8   3     1283.20     1483.96     40.81 o
  10   8   3      117.77       34.87     20.84 o
  12   8   3      264.71      334.58     29.86 o
  14   8   3     4647.91     4472.56     76.92 o
  16   8   3      939.06     1044.48     40.62 o
  18   8   3     5257.83     5192.61     83.99 o
  20   8   3       57.09       38.53     38.59 o
  22   8   3     8810.77     8713.69    143.56 o
  24   8   3     5498.04     5232.58    112.75 o
  26   8   3       26.83      -35.27     55.29 o
  28   8   3        9.76       56.84     58.43 o
  30   8   3      391.42      362.49     67.13 o
  32   8   3     1398.72     1176.63     90.85 o
  34   8   3      141.23      161.22     82.81 o
  36   8   3       21.63       29.09     78.99 o
 -37   9   3       49.71      -16.32    113.26 o
 -35   9   3        8.50       36.07     70.07 o
 -33   9   3     2272.22     2219.23    100.89 o
 -31   9   3      174.24      155.39     60.87 o
 -29   9   3      978.67     1061.81     67.18 o
 -27   9   3      162.48      131.45     45.06 o
 -25   9   3     1031.64     1015.40     65.52 o
 -23   9   3       36.98       43.00     48.63 o
 -21   9   3     3884.60     3961.61     95.95 o
 -19   9   3       95.28       93.25     41.17 o
 -17   9   3       29.50       -6.20     35.43 o
 -15   9   3      197.77      117.06     30.92 o
 -13   9   3      757.52      809.96     36.56 o
 -11   9   3      198.15      254.87     43.94 o
  -9   9   3      130.90      131.27     35.39 o
  -7   9   3      431.04      488.89     28.19 o
  -5   9   3     1102.97     1194.77     41.80 o
  -3   9   3     5264.73     5403.61     96.52 o
  -1   9   3      264.14      207.94     23.78 o
   1   9   3       13.48      -17.99     23.73 o
   3   9   3      556.65      469.85     38.08 o
   5   9   3      442.16      571.58     38.04 o
   7   9   3     5047.15     4888.76     83.48 o
   9   9   3     4561.22     4760.45     74.26 o
  11   9   3     1052.20     1022.20     44.93 o
  13   9   3     2200.83     2223.84     52.28 o
  15   9   3     7827.85     7598.10     93.59 o
  17   9   3      213.89      234.28     43.76 o
  19   9   3     1241.79     1248.96     56.82 o
  21   9   3      983.59      994.99     63.60 o
  23   9   3        4.20       45.53     54.63 o
  25   9   3     3751.26     3549.83    121.90 o
  27   9   3      925.08     1040.38     81.25 o
  29   9   3        5.00      -26.79     56.44 o
  31   9   3      299.01      469.23     70.99 o
  33   9   3     1123.51     1047.16    105.93 o
  35   9   3      557.76      671.72    107.70 o
 -36  10   3      475.85      468.08    108.26 o
 -34  10   3        2.29       95.36     82.89 o
 -32  10   3      611.41      642.22     84.81 o
 -30  10   3       50.30      117.11     68.45 o
 -28  10   3      287.46      348.74     85.17 o
 -26  10   3      121.36        1.91     53.44 o
 -24  10   3       14.42      -19.21     53.80 o
 -22  10   3     1694.57     1664.14     73.26 o
 -20  10   3     7572.63     7685.25    141.08 o
 -18  10   3     2569.59     2334.93     69.27 o
 -16  10   3        2.00      -26.97     36.32 o
 -14  10   3     2335.29     2263.34     56.77 o
 -12  10   3     1583.84     1537.52     53.80 o
 -10  10   3      497.77      411.09     43.41 o
  -8  10   3    19409.68    18188.76    223.99 o
  -6  10   3        4.42      -30.06     30.06 o
  -4  10   3     1463.68     1533.54     50.16 o
  -2  10   3      312.86      273.02     34.75 o
   0  10   3      405.57      419.26     25.58 o
   2  10   3      160.01      184.84     28.82 o
   4  10   3       43.16       47.22     33.12 o
   6  10   3     1571.24     1549.28     50.72 o
   8  10   3     2047.94     1957.26     54.63 o
  10  10   3      314.19      254.70     36.32 o
  12  10   3      538.41      594.77     36.34 o
  14  10   3     3272.86     3232.07     71.89 o
  16  10   3       67.23       43.06     47.42 o
  18  10   3     5712.94     5546.25    120.98 o
  20  10   3     1588.71     1674.81     69.23 o
  22  10   3     3912.36     3684.12    103.34 o
  24  10   3      182.90      159.17     64.97 o
  26  10   3      591.48      686.73     77.06 o
  28  10   3        7.27       87.85     70.45 o
  30  10   3        5.78      135.69     75.42 o
  32  10   3      371.78      418.21     90.71 o
 -33  11   3      703.31      734.03    102.75 o
 -31  11   3     1991.30     2152.91    117.14 o
 -29  11   3      327.58      262.50     77.21 o
 -27  11   3      191.55      183.10     57.32 o
 -25  11   3      122.23       49.40     57.90 o
 -23  11   3     1485.25     1432.35     76.25 o
 -21  11   3       89.77       12.98     48.21 o
 -19  11   3     1350.26     1327.87     62.32 o
 -17  11   3      811.00      770.89     61.98 o
 -15  11   3     1031.23      988.33     40.50 o
 -13  11   3      481.53      473.39     47.56 o
 -11  11   3     3704.01     3549.07     89.91 o
  -9  11   3     7395.79     6938.44    123.74 o
  -7  11   3     4470.32     4513.04    110.39 o
  -5  11   3     2333.63     2342.48     62.21 o
  -3  11   3     1049.45     1002.92     48.49 o
  -1  11   3     1308.98     1294.35     37.24 o
   1  11   3      376.22      420.34     32.50 o
   3  11   3     6219.95     5971.29     98.04 o
   5  11   3     2931.27     2832.13     71.93 o
   7  11   3      406.53      352.16     39.60 o
   9  11   3     1116.41      947.76     53.23 o
  11  11   3      415.18      511.84     55.92 o
  13  11   3      155.85      147.51     42.99 o
  15  11   3     3225.24     2753.86     80.14 o
  17  11   3     1454.50     1578.67     68.30 o
  19  11   3     2978.65     2936.39     93.21 o
  21  11   3     1382.08     1359.04     66.87 o
  23  11   3     3105.26     3206.40    104.71 o
  25  11   3      124.75      117.55     68.17 o
  27  11   3      296.60      356.59     80.94 o
  29  11   3     1069.25     1013.78    100.95 o
  31  11   3      384.24      504.45     96.95 o
 -32  12   3      292.50      447.69     96.05 o
 -30  12   3       31.65       23.56     74.50 o
 -28  12   3      587.04      592.85     82.62 o
 -26  12   3       11.78      -24.49     62.48 o
 -24  12   3        2.90      -49.26     58.33 o
 -22  12   3      764.61      729.16     68.10 o
 -20  12   3       58.80       48.69     51.27 o
 -18  12   3     1079.31     1050.98     57.59 o
 -16  12   3     1661.75     1575.53     78.26 o
 -14  12   3      292.55      331.71     48.23 o
 -12  12   3     1050.79      996.43     64.15 o
 -10  12   3        7.97       -5.75     39.81 o
  -8  12   3     1815.76     1650.41     80.88 o
  -6  12   3    19581.19    18460.56    300.40 o
  -4  12   3      604.78      475.94     59.07 o
  -2  12   3     3960.18     3797.14     88.66 o
   0  12   3     6191.62     5406.15    100.39 o
   2  12   3     1211.96     1092.90     49.95 o
   4  12   3       70.62       42.93     51.05 o
   6  12   3        3.37      -19.94     45.73 o
   8  12   3      101.76       14.88     41.29 o
  10  12   3     2540.67     2369.50     85.59 o
  12  12   3      435.55      447.19     61.00 o
  14  12   3      454.63      408.81     59.82 o
  16  12   3      157.14      119.63     59.26 o
  18  12   3      536.65      576.18     60.70 o
  20  12   3       67.77       14.98     58.10 o
  22  12   3      152.21      178.19     53.93 o
  24  12   3     1279.30     1514.37     85.54 o
  26  12   3      317.65      282.59     77.95 o
  28  12   3        0.20       81.93     79.11 o
  30  12   3      206.37      228.26     97.67 o
 -31  13   3     1149.07     1458.83    105.96 o
 -29  13   3      106.86      245.96     77.17 o
 -27  13   3       19.95      -36.87     71.81 o
 -25  13   3      125.84       52.36     77.04 o
 -23  13   3      150.44      138.47     58.42 o
 -21  13   3      735.23      707.68     73.77 o
 -19  13   3      545.58      504.92     86.42 o
 -17  13   3      537.31      499.43     67.64 o
 -15  13   3      683.83      586.01     59.21 o
 -13  13   3      837.94      857.92     55.45 o
 -11  13   3      982.72      894.63     61.19 o
  -9  13   3     3203.67     3064.23     88.80 o
  -7  13   3     1379.38     1510.41     76.42 o
  -5  13   3        8.60       33.94     48.55 o
  -3  13   3     2161.54     1983.35     80.67 o
  -1  13   3     2787.94     2542.52     70.05 o
   1  13   3      404.82      413.01     40.16 o
   3  13   3     4702.28     4344.45    115.22 o
   5  13   3     1308.26     1362.56     77.32 o
   7  13   3       26.01        9.13     45.32 o
   9  13   3     1382.16     1507.74     69.96 o
  11  13   3     3383.57     3308.05    121.87 o
  13  13   3      592.01      503.00     72.97 o
  15  13   3     2680.48     2384.06     94.88 o
  17  13   3       48.53       38.47     60.99 o
  19  13   3        4.20      -83.90     83.90 o
  21  13   3        8.38      -53.85     53.85 o
  23  13   3       73.93      -27.22     63.13 o
  25  13   3      225.41      131.10     65.47 o
  27  13   3      983.55     1000.57    143.38 o
 -28  14   3      209.16      235.81    102.66 o
 -26  14   3      971.58      909.52    110.68 o
 -24  14   3       31.45      -35.84     82.25 o
 -22  14   3     4699.44     4559.01    165.83 o
 -20  14   3      908.89      925.97     82.07 o
 -18  14   3     1739.92     1809.77     90.35 o
 -16  14   3      289.42      169.59     72.05 o
 -14  14   3      252.01      259.24     58.72 o
 -12  14   3     2096.75     2132.40     76.38 o
 -10  14   3      856.63      858.07     60.48 o
  -8  14   3     2344.63     2263.60    109.00 o
  -6  14   3      354.38      388.19     68.29 o
  -4  14   3     1757.42     1469.72     86.73 o
  -2  14   3      226.49      263.37     37.06 o
   0  14   3      227.19      150.66     39.15 o
   2  14   3      313.77      241.96     51.01 o
   4  14   3       44.74      115.55     64.57 o
   6  14   3     2748.31     2697.65    107.33 o
   8  14   3      373.52      391.63     63.63 o
  10  14   3      377.62      475.17     66.47 o
  12  14   3      144.02      239.81     68.01 o
  14  14   3       45.37      -23.47     60.39 o
  16  14   3      745.00      592.43     83.64 o
  18  14   3      956.34     1048.46     86.56 o
  20  14   3       75.93      -20.80     69.05 o
  22  14   3       75.97       10.34     80.36 o
  24  14   3      108.06      154.24     77.88 o
  26  14   3      149.38      227.98     97.46 o
 -25  15   3     1125.48     1246.67    153.81 o
 -23  15   3       71.27       85.71     96.81 o
 -21  15   3        0.08      -59.88     80.07 o
 -19  15   3        5.25      -89.44     93.47 o
 -17  15   3       57.15      -19.36    114.63 o
 -15  15   3       19.64       -9.50     60.70 o
 -13  15   3       38.59      -27.57     65.12 o
 -11  15   3      250.22      210.50     56.27 o
  -9  15   3     1156.77     1195.58    107.58 o
  -7  15   3     1124.20     1128.24     86.77 o
  -5  15   3      907.79      965.86     82.81 o
  -3  15   3      152.51      127.90     60.74 o
  -1  15   3       25.08       -4.81     39.45 o
   1  15   3      112.19      125.30     95.26 o
   3  15   3      413.23      274.61     93.03 o
   5  15   3      621.45      623.79    104.50 o
   7  15   3       57.08       15.95     65.30 o
   9  15   3       45.27       77.16     64.99 o
  11  15   3      420.53      474.69     80.09 o
  13  15   3      345.59      508.81     85.95 o
  15  15   3       61.27      -35.93     95.71 o
  17  15   3      118.29      175.91     74.47 o
  19  15   3      388.79      345.07     86.15 o
  21  15   3       10.68       69.24    108.56 o
  23  15   3        8.96       55.00     91.38 o
 -22  16   3       97.51       97.03    111.76 o
 -20  16   3      223.94      168.18     84.33 o
 -18  16   3      572.98      478.48     79.03 o
 -16  16   3       48.95      -24.57     69.58 o
 -14  16   3       22.64      121.78     85.79 o
 -12  16   3        8.08       26.68     54.25 o
 -10  16   3       81.95       65.68     84.37 o
  -8  16   3      194.95      145.35     84.08 o
  -6  16   3      110.72      118.37     78.41 o
  -4  16   3       87.61       45.52    103.36 o
  -2  16   3      170.31      180.96     61.97 o
   0  16   3       83.33      122.72     62.74 o
   2  16   3      150.73      154.92     92.97 o
   4  16   3      787.95      869.40    107.87 o
   6  16   3        0.26      -87.01     87.01 o
   8  16   3       51.12        0.36     70.40 o
  10  16   3       17.47      -46.49     71.23 o
  12  16   3     1820.35     2101.79    134.09 o
  14  16   3      722.58      704.69    103.00 o
  16  16   3      185.97      167.77     79.22 o
  18  16   3      668.13      813.47     95.89 o
  20  16   3       39.95      -46.84     81.19 o
 -19  17   3        1.40      -19.39     92.95 o
 -17  17   3      120.65       84.70     97.96 o
 -15  17   3      101.09       61.96     68.96 o
 -13  17   3       73.92       58.45     63.61 o
 -11  17   3      106.23      121.79     88.51 o
  -9  17   3      224.40      199.58     93.22 o
  -7  17   3      590.02      530.00     96.57 o
  -5  17   3       79.92      -16.80     76.51 o
  -3  17   3     2135.77     2099.43    127.68 o
  -1  17   3       33.52      -13.43     58.08 o
   1  17   3        4.58      105.90     95.26 o
   3  17   3     1354.36     1756.38    126.01 o
   5  17   3       35.46       46.63     93.64 o
   7  17   3       28.89       81.14     94.45 o
   9  17   3        7.99      125.38     77.84 o
  11  17   3       63.20       54.36     89.26 o
  13  17   3      295.68      279.15     90.27 o
  15  17   3      475.92      595.46     88.32 o
  17  17   3      206.30      234.37     97.00 o
 -14  18   3     1616.70     1988.57    160.54 o
 -12  18   3       10.65      -64.32     64.32 o
 -10  18   3      155.87      -17.53    169.18 o
  -8  18   3      260.85      172.73    115.87 o
  -6  18   3        0.22      -42.61     84.99 o
  -4  18   3     1641.88     1668.71    155.64 o
  -2  18   3     2818.98     3104.71    192.66 o
   0  18   3        9.42       -7.09     87.10 o
   2  18   3       17.53      -34.86    123.99 o
   4  18   3     1479.61     1539.78    130.87 o
   6  18   3     1210.48     1336.49     96.61 o
   8  18   3      305.28      371.07     83.95 o
  10  18   3     1409.47     1625.27    131.71 o
  12  18   3      236.94      331.66    123.80 o
  -5  19   3        3.26      -42.13    118.48 o
  -3  19   3      135.32       56.86    179.56 o
  -1  19   3      768.20     1041.58    106.21 o
   1  19   3       16.32       71.10     96.06 o
   3  19   3     1342.31     1479.76    133.93 o
 -42   0   4     2344.48     2272.18    230.06 o
 -40   0   4     6555.33     6694.40    283.76 o
 -38   0   4       40.92      123.61    110.12 o
 -36   0   4       40.82      -65.70    136.19 o
 -34   0   4     5167.49     5409.49    223.24 o
 -32   0   4     2366.75     2526.15    129.98 o
 -30   0   4     3969.61     3993.37    166.70 o
 -28   0   4     2623.35     2786.47    108.14 o
 -26   0   4      637.62      612.96     75.00 o
 -24   0   4     8009.79     8368.43    175.67 o
 -22   0   4     8586.37     8467.13    172.74 o
 -20   0   4     3259.19     3301.66     94.27 o
 -18   0   4    17697.60    17285.34    249.01 o
 -16   0   4    33945.57    33168.71    402.42 o
 -14   0   4    25268.95    22924.96    288.98 o
 -12   0   4    44454.98    44276.80    466.92 o
 -10   0   4    11365.04    11721.80    144.84 o
  -8   0   4    33868.27    34096.50    340.27 o
  -6   0   4   205726.69   223577.06   2241.52 o
  -4   0   4   302008.06   313915.06   3351.59 o
  -2   0   4     6902.62     6567.26    106.05 o
   0   0   4      132.84      394.41     32.11 o
   2   0   4    66493.91    77773.50    765.49 o
   4   0   4     1139.78     1625.08     43.79 o
   6   0   4    16755.92    17188.02    190.31 o
   8   0   4   101848.38    98739.85   1003.16 o
  10   0   4   415300.75   435267.13   5823.79 o
  12   0   4   115538.90   120380.29   1480.43 o
  14   0   4     3789.49     3168.81     90.45 o
  16   0   4       26.62       89.70     44.74 o
  18   0   4       58.05      -11.71     51.46 o
  20   0   4     3066.49     3184.94    113.68 o
  22   0   4     1876.50     1907.17     87.49 o
  24   0   4     2405.86     2538.47     97.80 o
  26   0   4     8609.83     7747.86    223.64 o
  28   0   4     2579.32     2324.74    115.74 o
  30   0   4     2384.60     2571.91    137.74 o
  32   0   4      592.89      686.68    107.20 o
  34   0   4     5109.26     5126.41    205.89 o
  36   0   4      545.64      393.74    108.84 o
  38   0   4        7.21       24.74    121.04 o
 -41   1   4      339.95      368.24    102.42 o
 -39   1   4       89.01      -74.81     74.81 o
 -37   1   4     1616.39     1537.44    103.74 o
 -35   1   4       83.15      -29.22     68.71 o
 -33   1   4       14.67        2.86     58.77 o
 -31   1   4      629.45      742.14     65.06 o
 -29   1   4     1221.18     1318.81     71.56 o
 -27   1   4     3170.53     3031.68     82.53 o
 -25   1   4      157.49      244.08     45.28 o
 -23   1   4      144.63      159.27     40.12 o
 -21   1   4        2.40      -10.69     31.74 o
 -19   1   4     2204.57     2373.52     50.82 o
 -17   1   4      102.68       89.75     20.21 o
 -15   1   4     5421.94     4706.12     64.86 o
 -13   1   4     3769.17     3703.86     48.87 o
 -11   1   4    13867.82    13443.25    109.75 o
  -9   1   4    13140.71    13055.58    100.55 o
  -7   1   4    19824.76    21228.91    164.36 o
  -5   1   4    71437.44    73763.41    543.51 o
  -3   1   4    62943.96    64776.85    507.93 o
  -1   1   4     3850.48     4168.09     54.55 o
   1   1   4     1856.55     1986.03     37.84 o
   3   1   4     1472.76     1490.30     29.66 o
   5   1   4    41099.14    44298.49    310.96 o
   7   1   4     5902.75     5907.33     61.74 o
   9   1   4    39204.51    41976.96    327.95 o
  11   1   4     1254.42     1486.95     37.01 o
  13   1   4     1941.22     2864.82     57.42 o
  15   1   4      201.55      267.42     33.38 o
  17   1   4      510.61      579.48     39.38 o
  19   1   4     5167.11     5707.66     94.17 o
  21   1   4     1314.39     1149.50     54.19 o
  23   1   4       77.93       93.81     47.30 o
  25   1   4        1.18       13.35     45.26 o
  27   1   4      678.56      561.82     57.31 o
  29   1   4      126.78      105.91     53.75 o
  31   1   4     4029.72     4069.43    117.20 o
  33   1   4      289.44      147.67     65.07 o
  35   1   4      538.85      653.51     77.53 o
  37   1   4      158.00      190.87     77.65 o
  39   1   4     2480.38     2559.72    139.63 o
 -42   2   4      194.93       89.68     99.38 o
 -40   2   4        6.93      111.96     93.38 o
 -38   2   4      310.62      231.64     90.32 o
 -36   2   4       55.49      120.82     72.97 o
 -34   2   4      413.77      433.57     68.98 o
 -32   2   4     2148.10     2143.66    111.64 o
 -30   2   4      446.30      491.83     59.32 o
 -28   2   4      774.15      698.07     58.13 o
 -26   2   4      996.63      942.65     57.90 o
 -24   2   4      343.74      353.06     44.28 o
 -22   2   4       14.53      -21.44     22.37 o
 -20   2   4     3326.72     3391.02     63.37 o
 -18   2   4       82.49       48.39     26.25 o
 -16   2   4       65.36       84.37     22.43 o
 -14   2   4        0.27      -19.00     19.00 o
 -12   2   4     1140.86      863.65     25.45 o
 -10   2   4      698.58      787.59     22.15 o
  -8   2   4     6973.10     6217.25     62.57 o
  -6   2   4    23179.66    25758.25    189.61 o
  -4   2   4     8030.34     8011.62     79.52 o
  -2   2   4     4255.15     4807.98     50.02 o
   0   2   4     4583.48     4629.71     58.40 o
   2   2   4    13661.64    14485.62    116.95 o
   4   2   4     9687.88     9960.34     82.34 o
   6   2   4    11508.60    11459.53     90.78 o
   8   2   4       38.49      -17.41     17.41 o
  10   2   4     3536.15     3340.55     46.84 o
  12   2   4     1263.65     1647.02     38.02 o
  14   2   4     1541.04     1597.76     40.24 o
  16   2   4     5807.43     5740.54     81.91 o
  18   2   4     2728.17     2577.03     65.03 o
  20   2   4     5665.22     5255.32     92.34 o
  22   2   4       61.96       42.45     45.81 o
  24   2   4      161.26      127.89     48.12 o
  26   2   4     1773.80     1975.18     71.73 o
  28   2   4     2812.10     2847.28     94.04 o
  30   2   4      337.43      383.83     61.84 o
  32   2   4      940.92      841.10     72.11 o
  34   2   4       54.26       38.50     67.41 o
  36   2   4      296.29      287.29     80.85 o
  38   2   4      298.08      301.84     93.89 o
 -41   3   4      177.12      354.72    101.24 o
 -39   3   4     1002.98     1346.40    137.11 o
 -37   3   4      128.75       -3.58     80.33 o
 -35   3   4      898.35     1049.33     82.61 o
 -33   3   4       66.26      -57.33     57.33 o
 -31   3   4     5634.23     5570.80    162.25 o
 -29   3   4      949.90      969.79     66.64 o
 -27   3   4     9419.60     9866.04    171.78 o
 -25   3   4     1152.86     1107.08     52.92 o
 -23   3   4     1285.29     1385.14     48.54 o
 -21   3   4    12397.57    12084.63    134.63 o
 -19   3   4    27350.81    27036.05    271.37 o
 -17   3   4     3010.62     2855.45     56.83 o
 -15   3   4    26065.32    29680.53    242.65 o
 -13   3   4     6441.66     6799.46     73.98 o
 -11   3   4     9218.67    10158.62     93.18 o
  -9   3   4    36694.66    40911.58    310.07 o
  -7   3   4      390.71      199.90     16.95 o
  -5   3   4    41178.09    41443.99    295.90 o
  -3   3   4     1305.17     1341.09     25.24 o
  -1   3   4      498.60      439.13     16.38 o
   1   3   4     3321.43     3368.83     42.50 o
   3   3   4     1478.96     1340.20     26.98 o
   5   3   4      217.52      390.60     23.32 o
   7   3   4     4092.27     4579.95     56.79 o
   9   3   4     4889.48     5397.29     59.50 o
  11   3   4     5696.98     6425.19     72.59 o
  13   3   4     5861.66     5840.20     74.63 o
  15   3   4      128.61       94.41     29.47 o
  17   3   4     2597.94     2298.79     63.57 o
  19   3   4    13582.52    14552.58    160.76 o
  21   3   4      576.38      629.56     46.90 o
  23   3   4     1651.34     1678.46     64.70 o
  25   3   4      132.77      178.11     46.39 o
  27   3   4        1.49        1.20     50.05 o
  29   3   4      494.98      558.14     63.65 o
  31   3   4      466.90      533.01     65.69 o
  33   3   4      551.84      528.96     73.02 o
  35   3   4       42.24      -41.89     67.75 o
  37   3   4       51.29       43.01     84.63 o
 -40   4   4       21.51       11.71     86.00 o
 -38   4   4      328.82      266.27     86.72 o
 -36   4   4     3429.92     3495.85    127.33 o
 -34   4   4     4173.61     4509.82    138.00 o
 -32   4   4      197.92      152.21     62.76 o
 -30   4   4      473.86      363.40     59.42 o
 -28   4   4      320.57      309.29     55.49 o
 -26   4   4        7.32       21.86     43.10 o
 -24   4   4      954.26      920.45     49.17 o
 -22   4   4     1691.45     1899.43     57.61 o
 -20   4   4      161.88      114.17     36.58 o
 -18   4   4      145.92      167.87     30.89 o
 -16   4   4    20600.27    22475.46    213.58 o
 -14   4   4     5482.13     6245.07     84.34 o
 -12   4   4        7.52       21.63     20.04 o
 -10   4   4     4509.08     4820.04     61.94 o
  -8   4   4    11634.32    12211.19    119.12 o
  -6   4   4    23687.71    24491.21    202.45 o
  -4   4   4    11960.47    12703.45    104.11 o
  -2   4   4    37521.34    38268.59    301.86 o
   0   4   4    25325.18    25445.14    197.37 o
   2   4   4    13426.83    15673.59    132.23 o
   4   4   4    11375.26    10592.29     98.06 o
   6   4   4    32152.41    32510.80    273.42 o
   8   4   4        2.56        4.96     19.47 o
  10   4   4    19364.13    21357.14    208.54 o
  12   4   4     4090.37     4028.72     57.87 o
  14   4   4     6063.29     6152.84     81.87 o
  16   4   4     2558.14     2718.46     58.35 o
  18   4   4     1862.93     1720.03     50.32 o
  20   4   4        1.53       -3.85     33.75 o
  22   4   4     7191.04     7101.30    121.80 o
  24   4   4      213.73      171.23     49.02 o
  26   4   4     2290.27     2268.94     84.46 o
  28   4   4    13471.18    12856.27    204.15 o
  30   4   4     1921.45     1861.59     89.38 o
  32   4   4      165.58      194.59     65.04 o
  34   4   4       35.84       83.50     71.26 o
  36   4   4       28.61       51.72     84.40 o
  38   4   4      198.75      222.94     93.01 o
 -39   5   4     1983.79     1984.62    161.72 o
 -37   5   4      342.17      287.01     87.78 o
 -35   5   4     2850.87     3055.78    117.27 o
 -33   5   4     3736.19     3953.68    145.75 o
 -31   5   4     7599.50     7262.43    157.05 o
 -29   5   4      364.19      423.32     57.25 o
 -27   5   4     9046.89     9424.58    145.93 o
 -25   5   4      106.50      168.09     44.15 o
 -23   5   4      840.59      898.77     49.29 o
 -21   5   4      377.61      406.17     41.64 o
 -19   5   4       91.47      112.20     31.46 o
 -17   5   4     1176.94     1254.93     39.83 o
 -15   5   4     5246.46     5321.55     82.12 o
 -13   5   4    10102.23    10625.85    107.67 o
 -11   5   4    13419.47    13539.79    148.04 o
  -9   5   4    18286.24    17923.81    167.69 o
  -7   5   4     5366.33     4303.02     55.33 o
  -5   5   4    17948.05    17585.40    149.48 o
  -3   5   4    33165.80    33195.39    278.04 o
  -1   5   4     3051.93     2422.46     36.52 o
   1   5   4     2732.57     3259.30     41.61 o
   3   5   4    25724.40    29603.67    269.57 o
   5   5   4     2692.23     2352.16     40.36 o
   7   5   4      120.56      119.86     18.08 o
   9   5   4        0.50       -6.50     16.43 o
  11   5   4     6053.16     6605.52     74.63 o
  13   5   4       64.74       43.36     23.04 o
  15   5   4    15164.66    14575.05    136.14 o
  17   5   4     5337.56     5326.42     81.30 o
  19   5   4    13455.58    12776.20    149.29 o
  21   5   4      345.36      266.58     39.26 o
  23   5   4      389.44      336.63     49.80 o
  25   5   4     3386.71     3112.44     89.32 o
  27   5   4        4.90      -13.87     51.04 o
  29   5   4     1071.82     1045.44     74.75 o
  31   5   4       86.87       97.14     68.06 o
  33   5   4       48.04       99.70     70.60 o
  35   5   4      504.21      564.70     86.44 o
  37   5   4      314.77      358.37     94.26 o
 -40   6   4      210.19       95.05     96.64 o
 -38   6   4     2263.69     2069.24    122.55 o
 -36   6   4       45.87      137.84     69.16 o
 -34   6   4      185.24      127.54     65.60 o
 -32   6   4      616.92      726.44     86.72 o
 -30   6   4     3482.06     3347.47    104.49 o
 -28   6   4      355.77      266.62     54.45 o
 -26   6   4      300.62      424.01     48.61 o
 -24   6   4      771.01      535.94     47.63 o
 -22   6   4     4537.41     5022.59     87.61 o
 -20   6   4     4498.10     5057.20     89.12 o
 -18   6   4      229.97      315.68     32.88 o
 -16   6   4    19077.44    20897.13    180.60 o
 -14   6   4      770.34      826.03     32.61 o
 -12   6   4       79.38        5.75     19.72 o
 -10   6   4     6709.94     6942.80     79.33 o
  -8   6   4       43.00       49.31     23.23 o
  -6   6   4      335.29      230.70     21.53 o
  -4   6   4     1403.11     1220.94     32.25 o
  -2   6   4     1168.87      791.64     23.16 o
   0   6   4    12793.18    14330.23    157.33 o
   2   6   4     6017.14     7783.04     84.73 o
   4   6   4     1294.25     1656.15     37.62 o
   6   6   4      303.79      505.08     24.25 o
   8   6   4    20476.01    21573.82    178.12 o
  10   6   4    25934.54    24561.24    210.34 o
  12   6   4     2446.07     2085.42     43.89 o
  14   6   4     5466.48     5697.82     69.35 o
  16   6   4     2085.55     1953.99     43.99 o
  18   6   4     4742.29     4501.49     78.58 o
  20   6   4      346.93      356.62     42.74 o
  22   6   4     2231.51     2141.67     67.22 o
  24   6   4     9687.32     9021.12    157.27 o
  26   6   4     2558.25     2570.31     89.05 o
  28   6   4      788.09      724.45     72.76 o
  30   6   4       39.11        9.87     62.86 o
  32   6   4      123.08       85.38     86.01 o
  34   6   4       86.35       97.92     75.97 o
  36   6   4       22.63      213.24     85.76 o
 -39   7   4     1230.16     1228.13    108.33 o
 -37   7   4       69.82       23.52     77.90 o
 -35   7   4      231.88      201.90    110.08 o
 -33   7   4     1001.42      965.68     78.66 o
 -31   7   4     1490.58     1585.82     80.08 o
 -29   7   4        4.94      -42.17     48.55 o
 -27   7   4      337.25      296.00     48.70 o
 -25   7   4       95.57      128.67     43.95 o
 -23   7   4      380.84      288.43     43.66 o
 -21   7   4     1622.72     1661.49     54.43 o
 -19   7   4      505.20      568.75     35.06 o
 -17   7   4     1680.21     1728.90     45.24 o
 -15   7   4     9000.45     8976.51     96.81 o
 -13   7   4      790.74      719.44     34.00 o
 -11   7   4     2891.19     3069.25     53.41 o
  -9   7   4     3139.88     3531.29     60.33 o
  -7   7   4     2135.87     2467.51     43.21 o
  -5   7   4      363.33      431.15     21.47 o
  -3   7   4      337.33      418.37     25.27 o
  -1   7   4     1263.22     1338.75     40.36 o
   1   7   4      272.30      293.70     30.06 o
   3   7   4      987.74      890.94     32.21 o
   5   7   4     6566.39     7597.02     91.52 o
   7   7   4     5497.23     6682.09     83.92 o
   9   7   4     7220.47     7805.23     87.09 o
  11   7   4      555.43      709.03     32.54 o
  13   7   4      542.97      665.33     35.58 o
  15   7   4     1619.65     1515.56     46.36 o
  17   7   4    14303.67    14478.46    144.96 o
  19   7   4     1118.24     1135.12     48.58 o
  21   7   4      186.95      168.24     43.46 o
  23   7   4        6.11       17.13     44.93 o
  25   7   4      614.42      520.50     63.10 o
  27   7   4       20.09       -3.03     55.80 o
  29   7   4      833.31      819.59     73.09 o
  31   7   4        9.35       18.73     69.71 o
  33   7   4      777.51      893.42    117.31 o
  35   7   4      183.56      118.97     91.50 o
 -38   8   4      438.37      436.89     89.47 o
 -36   8   4      282.50      231.59     84.40 o
 -34   8   4       65.44      120.50     65.90 o
 -32   8   4        3.44       24.49     59.00 o
 -30   8   4     1917.52     2086.61    104.89 o
 -28   8   4      474.33      354.28     57.87 o
 -26   8   4     6067.12     5749.12    110.96 o
 -24   8   4     2519.76     2504.01     75.25 o
 -22   8   4      249.94      228.30     41.99 o
 -20   8   4     7055.91     7163.94    108.84 o
 -18   8   4      565.76      704.00     44.27 o
 -16   8   4       26.62       47.74     34.09 o
 -14   8   4     5848.48     6547.12     87.17 o
 -12   8   4     1695.94     1959.35     49.37 o
 -10   8   4       54.33       72.02     24.27 o
  -8   8   4    11642.82    13157.53    149.08 o
  -6   8   4    12308.58    12604.47    141.00 o
  -4   8   4     5489.29     5900.10     80.80 o
  -2   8   4      132.57      144.10     26.02 o
   0   8   4       82.47        9.45     28.07 o
   2   8   4     3768.89     3978.36     75.89 o
   4   8   4     8607.72     9511.34    130.65 o
   6   8   4        2.23      -23.67     23.67 o
   8   8   4     5036.03     4917.40     78.56 o
  10   8   4      586.85      646.24     31.80 o
  12   8   4     1098.16     1130.92     38.75 o
  14   8   4        0.46       -6.13     29.33 o
  16   8   4     2296.82     2193.09     52.72 o
  18   8   4     1876.96     1848.39     79.60 o
  20   8   4      255.12      232.22     45.29 o
  22   8   4     3271.45     3285.02     88.20 o
  24   8   4     1101.34     1061.50     73.51 o
  26   8   4      733.31      823.65     71.46 o
  28   8   4     1727.83     1698.91     88.10 o
  30   8   4      542.56      527.63     74.03 o
  32   8   4     1436.35     1370.02    101.48 o
  34   8   4       82.51      160.14     80.37 o
 -37   9   4     1051.32     1109.79     97.09 o
 -35   9   4     1372.93     1440.36     98.12 o
 -33   9   4      684.56      768.39     85.43 o
 -31   9   4     5558.11     5922.67    160.53 o
 -29   9   4       29.00       75.59     50.62 o
 -27   9   4     3584.61     3534.83     91.50 o
 -25   9   4     6076.11     5701.09    138.55 o
 -23   9   4       52.82       75.05     53.84 o
 -21   9   4       59.82       -6.77     48.38 o
 -19   9   4       25.30      -35.60     42.10 o
 -17   9   4       14.07       43.11     36.17 o
 -15   9   4     2347.52     2303.38     59.33 o
 -13   9   4     4635.17     4396.50     81.74 o
 -11   9   4       81.05       29.72     31.49 o
  -9   9   4     5340.87     5373.79     88.38 o
  -7   9   4     4077.90     4409.34     72.30 o
  -5   9   4     8658.27     8149.02    102.08 o
  -3   9   4     8175.56     8321.45    105.18 o
  -1   9   4     1059.81     1132.61     39.57 o
   1   9   4      692.76      545.47     38.23 o
   3   9   4     2002.11     1975.42     57.85 o
   5   9   4       74.79       42.33     35.53 o
   7   9   4     9080.39     9156.00    131.14 o
   9   9   4     7683.32     7330.92    100.80 o
  11   9   4     2026.34     1930.68     50.61 o
  13   9   4     1782.34     1769.99     48.71 o
  15   9   4     2107.37     2139.87     55.08 o
  17   9   4      506.75      500.32     38.49 o
  19   9   4     5632.25     5521.50    109.10 o
  21   9   4      533.16      534.51     62.75 o
  23   9   4        4.06      -51.16     62.02 o
  25   9   4      346.58      335.07     71.90 o
  27   9   4       36.53       55.68     87.45 o
  29   9   4        0.01      -57.02     70.37 o
  31   9   4      795.88      728.73     81.63 o
  33   9   4       54.25       20.04     70.80 o
 -36  10   4       27.94       32.81     94.64 o
 -34  10   4       78.58       18.71     75.48 o
 -32  10   4       13.82      113.11     75.57 o
 -30  10   4      164.60      184.58     69.84 o
 -28  10   4       26.42        5.23     57.95 o
 -26  10   4      393.06      391.25     65.96 o
 -24  10   4      710.87      638.00     67.08 o
 -22  10   4     2281.86     2152.94     80.85 o
 -20  10   4      287.43      197.19     49.21 o
 -18  10   4    10437.17     9755.19    153.48 o
 -16  10   4     2313.36     2258.43     63.16 o
 -14  10   4     3535.50     3399.29     67.60 o
 -12  10   4     6440.15     6394.23     96.61 o
 -10  10   4     2545.57     2618.02     65.91 o
  -8  10   4     5577.34     5515.27     86.86 o
  -6  10   4      161.44      157.73     30.73 o
  -4  10   4     1497.29     1432.84     41.05 o
  -2  10   4      411.88      434.59     33.59 o
   0  10   4      492.04      610.65     37.20 o
   2  10   4     1442.71     1598.96     52.75 o
   4  10   4     5448.41     5679.40     99.01 o
   6  10   4    10505.60     9874.13    143.68 o
   8  10   4     1799.27     1664.77     58.42 o
  10  10   4      418.89      490.78     37.24 o
  12  10   4       52.33        8.15     34.21 o
  14  10   4     7871.19     8033.57    118.17 o
  16  10   4        6.81      -45.56     45.56 o
  18  10   4      107.90      102.68     42.81 o
  20  10   4     2157.89     2011.63     78.16 o
  22  10   4     3470.23     3477.91    136.21 o
  24  10   4     2616.20     2470.10    106.34 o
  26  10   4      166.78      129.26     91.86 o
  28  10   4     2418.17     2842.08    118.79 o
  30  10   4     1475.60     1588.36    108.10 o
  32  10   4      378.45      409.39     95.39 o
 -33  11   4       16.97      -33.61     81.14 o
 -31  11   4      390.34      526.03     86.93 o
 -29  11   4     1611.72     1656.61     94.97 o
 -27  11   4       12.05       23.28     74.44 o
 -25  11   4      274.01      253.56     61.95 o
 -23  11   4     1390.87     1443.00     77.10 o
 -21  11   4       90.45       94.06     50.03 o
 -19  11   4      386.49      352.92     50.17 o
 -17  11   4      186.26      162.22     44.44 o
 -15  11   4      269.45      207.04     34.54 o
 -13  11   4      189.38      191.37     46.95 o
 -11  11   4     1534.89     1471.85     58.90 o
  -9  11   4      242.33      259.71     41.57 o
  -7  11   4      608.25      621.16     35.99 o
  -5  11   4      611.40      584.28     31.86 o
  -3  11   4      890.26     1117.51     36.67 o
  -1  11   4     1995.35     2023.19     56.72 o
   1  11   4      624.04      619.33     45.23 o
   3  11   4     1234.81     1178.43     52.36 o
   5  11   4      771.60      849.62     50.19 o
   7  11   4     4781.77     4746.94     99.20 o
   9  11   4     2001.28     1965.45     69.24 o
  11  11   4     2901.21     2703.68     87.21 o
  13  11   4     1086.53     1156.93     43.87 o
  15  11   4     2489.66     2581.88     92.78 o
  17  11   4     2072.29     2192.30     79.22 o
  19  11   4     1830.39     1821.85     78.38 o
  21  11   4       82.72       48.83     54.87 o
  23  11   4       63.85       46.96     68.71 o
  25  11   4     1881.30     1878.33    106.17 o
  27  11   4     1352.08     1299.78    101.60 o
  29  11   4        9.70       32.16     82.48 o
  31  11   4      261.54      308.03     95.69 o
 -32  12   4      346.77      609.59     93.09 o
 -30  12   4        1.81      112.30     77.23 o
 -28  12   4       11.67      -44.09     71.65 o
 -26  12   4      231.48      139.55     65.42 o
 -24  12   4       35.21       37.62     60.34 o
 -22  12   4      408.89      462.73     66.18 o
 -20  12   4      916.79      917.49     63.75 o
 -18  12   4     3249.51     3274.37     91.14 o
 -16  12   4     6712.90     6528.35    138.43 o
 -14  12   4     3091.40     3144.29     93.81 o
 -12  12   4     2100.79     2154.17     87.71 o
 -10  12   4      340.54      311.18     52.35 o
  -8  12   4    14837.67    14226.53    201.41 o
  -6  12   4      472.67      514.49     38.48 o
  -4  12   4     1538.81     1546.52     53.01 o
  -2  12   4     1492.69     1502.08     56.78 o
   0  12   4     2426.62     2277.22     83.87 o
   2  12   4       72.28       46.93     48.66 o
   4  12   4      135.56       62.04     47.54 o
   6  12   4      240.24      211.41     51.00 o
   8  12   4     6554.11     6405.42    142.96 o
  10  12   4    11930.08    11717.02    210.97 o
  12  12   4     1025.13     1084.75     83.59 o
  14  12   4      961.48      917.20     68.81 o
  16  12   4       65.13       47.09     60.79 o
  18  12   4       27.74       -0.22     56.79 o
  20  12   4      432.24      475.03     55.40 o
  22  12   4       96.88      127.27     60.05 o
  24  12   4        0.22       55.38     68.10 o
  26  12   4      909.84     1045.96     94.87 o
  28  12   4      212.38      321.89     88.02 o
 -31  13   4      109.81      241.42     84.66 o
 -29  13   4      168.60      175.82     76.56 o
 -27  13   4     1194.19     1269.26    104.26 o
 -25  13   4      305.12      189.07     67.28 o
 -23  13   4      131.61       15.10     56.94 o
 -21  13   4      157.27       53.36     62.56 o
 -19  13   4      593.03      691.15     68.47 o
 -17  13   4      130.59      125.57     55.29 o
 -15  13   4       89.18      116.17     49.78 o
 -13  13   4      299.91      395.58     60.08 o
 -11  13   4        1.68      -44.38     45.41 o
  -9  13   4      486.97      611.42     71.90 o
  -7  13   4      963.10     1124.36     52.57 o
  -5  13   4     2254.34     2436.96     67.78 o
  -3  13   4    13378.24    12778.91    184.33 o
  -1  13   4     2223.51     2220.34     74.65 o
   1  13   4     1766.28     1685.80     72.97 o
   3  13   4      405.63      324.56     53.21 o
   5  13   4      193.12      146.45     61.73 o
   7  13   4      375.64      418.00     55.78 o
   9  13   4      234.66      290.78     67.20 o
  11  13   4     2962.92     2940.74    117.80 o
  13  13   4      704.62      658.24     79.44 o
  15  13   4     2389.61     2012.69     91.95 o
  17  13   4       33.30      -45.00     64.72 o
  19  13   4     2230.05     2076.31    106.42 o
  21  13   4     3428.06     3628.22    110.75 o
  23  13   4      134.37       70.52     65.26 o
  25  13   4       35.11       52.06     71.38 o
  27  13   4      349.29      408.60     86.67 o
 -28  14   4      925.79      943.46    124.56 o
 -26  14   4      267.78      255.54    110.34 o
 -24  14   4     2219.61     2552.15    217.92 o
 -22  14   4     2159.15     2191.34    122.08 o
 -20  14   4     1068.14      860.14     74.13 o
 -18  14   4     1408.97     1370.94     96.99 o
 -16  14   4      314.41      288.67     57.54 o
 -14  14   4        5.21       26.14     53.70 o
 -12  14   4      297.01      261.96     55.37 o
 -10  14   4     2936.85     2673.55     95.12 o
  -8  14   4     1288.28     1156.06     69.00 o
  -6  14   4     5638.31     5052.72    150.64 o
  -4  14   4        2.39        0.51     39.61 o
  -2  14   4     3258.96     3243.11     94.85 o
   0  14   4     6409.48     6440.25    171.73 o
   2  14   4     1545.42     1548.32     89.05 o
   4  14   4     2211.26     2217.79    124.89 o
   6  14   4     3153.06     3289.50    156.23 o
   8  14   4      271.08      283.43     64.71 o
  10  14   4      337.04      352.87     70.88 o
  12  14   4       98.28       10.57     65.38 o
  14  14   4       71.45        9.08     58.78 o
  16  14   4      471.11      319.17     70.49 o
  18  14   4      130.84      162.17     71.73 o
  20  14   4       87.94      135.35     74.16 o
  22  14   4      587.34      587.18     76.72 o
  24  14   4      759.62     1042.31    107.98 o
 -25  15   4      420.41      465.92    155.93 o
 -23  15   4       30.88       13.24     82.61 o
 -21  15   4      282.06      216.06     78.32 o
 -19  15   4      856.27      763.84     80.22 o
 -17  15   4      286.90      250.23     66.74 o
 -15  15   4     2228.62     2097.59    107.85 o
 -13  15   4      572.12      507.42     67.48 o
 -11  15   4     3212.40     3416.94    170.64 o
  -9  15   4     1188.89      991.85     67.28 o
  -7  15   4     3377.69     3469.41    124.73 o
  -5  15   4     4234.21     3963.28     99.32 o
  -3  15   4     5317.69     4984.21    132.37 o
  -1  15   4      757.20      562.75     91.55 o
   1  15   4     1455.34     1593.33    116.19 o
   3  15   4     3965.78     4384.92    199.16 o
   5  15   4      599.21      782.73     98.45 o
   7  15   4       57.91       69.81     65.17 o
   9  15   4     1119.82     1298.30     89.13 o
  11  15   4       55.70       20.86     66.24 o
  13  15   4        9.03       12.52     56.12 o
  15  15   4      800.19      572.99    125.80 o
  17  15   4      945.69     1047.31     91.88 o
  19  15   4      962.92      735.26     90.18 o
  21  15   4       28.45       77.17     83.10 o
  23  15   4       78.59      105.97    101.72 o
 -22  16   4       63.69       42.51     92.04 o
 -20  16   4      913.96     1045.20     94.88 o
 -18  16   4       26.49      -84.53     84.53 o
 -16  16   4        1.39      -79.03     79.03 o
 -14  16   4       38.07       27.90     69.48 o
 -12  16   4      101.77      173.33     63.30 o
 -10  16   4      131.35      110.75     82.04 o
  -8  16   4      529.93      458.43     66.97 o
  -6  16   4       25.39      -57.16     57.16 o
  -4  16   4      128.40      109.58     62.33 o
  -2  16   4       20.98      -65.87     65.87 o
   0  16   4      366.90      374.21     91.73 o
   2  16   4      333.64      283.08     94.81 o
   4  16   4     1874.47     2024.42    151.76 o
   6  16   4       36.43      123.43     75.65 o
   8  16   4      483.15      580.49     90.14 o
  10  16   4      750.50      887.69    106.86 o
  12  16   4     2371.75     2729.76    332.84 o
  14  16   4      667.04      429.87    146.06 o
  16  16   4       40.50      130.10     80.06 o
  18  16   4        3.60        0.82     96.82 o
  20  16   4      274.94      347.51    100.78 o
 -19  17   4      498.56      602.82     92.58 o
 -17  17   4      106.87       18.51    130.22 o
 -15  17   4      139.53      -42.37    149.43 o
 -13  17   4      160.32      125.59     74.80 o
 -11  17   4       88.18       28.85     67.13 o
  -9  17   4      686.76      671.50     76.69 o
  -7  17   4     2114.70     2093.30    105.32 o
  -5  17   4      382.86      107.93     66.73 o
  -3  17   4       39.13      -76.86     83.34 o
  -1  17   4     1217.41     1162.46    161.09 o
   1  17   4       37.20       38.70     93.80 o
   3  17   4     5267.12     5618.68    209.66 o
   5  17   4      392.93      412.97    141.69 o
   7  17   4       59.31       64.07    101.19 o
   9  17   4      557.93      820.65    115.31 o
  11  17   4        3.93       60.75     96.90 o
  13  17   4     1777.74     2228.78    144.83 o
  15  17   4      674.58     1018.92    124.24 o
 -14  18   4     1569.46     1746.53    120.97 o
 -12  18   4      426.08      354.87    117.02 o
 -10  18   4       59.80      -51.15    100.05 o
  -8  18   4        0.52      -67.82     67.82 o
  -6  18   4       49.08        0.87     69.95 o
  -4  18   4      559.10      385.39     97.19 o
  -2  18   4      363.85      312.46     99.65 o
   0  18   4      606.27      686.71    108.52 o
   2  18   4     1882.74     2059.96    238.52 o
   4  18   4      469.34      462.66    114.98 o
   6  18   4     1036.31     1177.88    157.10 o
   8  18   4      660.54      723.72    110.41 o
  10  18   4      544.24      440.31    105.53 o
 -41   1   5       28.91       99.13     95.03 o
 -39   1   5      187.37      267.81     84.42 o
 -37   1   5       27.56      100.95     98.28 o
 -35   1   5      983.27      911.02    115.16 o
 -33   1   5      386.24      343.18     66.66 o
 -31   1   5       22.41       62.45     52.40 o
 -29   1   5     4644.40     4627.29    114.80 o
 -27   1   5     3049.73     2965.94     81.93 o
 -25   1   5      774.50      730.24     49.21 o
 -23   1   5     6131.50     6329.27    102.73 o
 -21   1   5      536.65      598.10     38.39 o
 -19   1   5     9120.15     8978.06    108.48 o
 -17   1   5    15928.82    16668.12    161.91 o
 -15   1   5    15766.21    16149.34    154.71 o
 -13   1   5      768.85      851.06     26.61 o
 -11   1   5     1493.15     1285.79     28.52 o
  -9   1   5     3905.73     4261.90     47.02 o
  -7   1   5    22349.00    23401.30    180.90 o
  -5   1   5    13038.12    12938.07    113.96 o
  -3   1   5    16891.04    16872.13    148.38 o
  -1   1   5    13214.46    13544.59    138.95 o
   1   1   5     9022.10     9286.51     94.27 o
   3   1   5      521.77      491.50     22.10 o
   5   1   5       32.95       -3.87     18.39 o
   7   1   5        0.02      -16.57     20.36 o
   9   1   5        5.93       31.94     22.95 o
  11   1   5     6284.59     6153.83     83.08 o
  13   1   5      109.79      119.38     31.03 o
  15   1   5        0.84      -33.72     33.72 o
  17   1   5      182.74      135.12     39.39 o
  19   1   5     1089.56     1073.17     52.70 o
  21   1   5     1740.96     1837.34     67.41 o
  23   1   5     1209.07     1297.85     70.26 o
  25   1   5       23.13       68.74     47.52 o
  27   1   5       24.03       47.37     49.10 o
  29   1   5       28.54        5.02     53.60 o
  31   1   5      880.56     1024.67     80.12 o
  33   1   5      231.17      307.48     69.08 o
  35   1   5      459.73      420.88     83.78 o
  37   1   5      919.91     1142.25    103.62 o
 -42   2   5     1070.10     1111.42    119.67 o
 -40   2   5      807.45      880.29    110.94 o
 -38   2   5       56.53       -1.89     92.88 o
 -36   2   5     1066.38     1224.23     95.84 o
 -34   2   5      320.97      266.27     65.91 o
 -32   2   5       20.08       67.66     60.14 o
 -30   2   5     7007.18     6931.73    153.69 o
 -28   2   5     1058.85      987.67     62.40 o
 -26   2   5      172.97       50.56     43.78 o
 -24   2   5      188.64      245.60     42.77 o
 -22   2   5    16470.23    16139.28    188.03 o
 -20   2   5    19965.84    21438.84    225.84 o
 -18   2   5       67.43       42.08     26.96 o
 -16   2   5      650.04      548.46     28.52 o
 -14   2   5     6876.68     7360.08     81.59 o
 -12   2   5    15098.38    16917.77    140.41 o
 -10   2   5    11429.82    13029.50    110.63 o
  -8   2   5    57701.65    62921.06    468.87 o
  -6   2   5    40797.48    45592.50    340.51 o
  -4   2   5    19152.25    18770.30    154.92 o
  -2   2   5     2596.60     2683.05     39.89 o
   0   2   5    27846.43    30746.12    231.43 o
   2   2   5    85742.18    95005.36    684.11 o
   4   2   5     1653.98     2373.78     38.64 o
   6   2   5     1203.17     1973.71     38.50 o
   8   2   5       13.89      -13.36     18.99 o
  10   2   5     4400.08     5131.09     69.56 o
  12   2   5       32.61       47.49     25.17 o
  14   2   5      589.25      653.49     37.23 o
  16   2   5     4111.30     4495.53     86.88 o
  18   2   5       34.23      -16.15     39.81 o
  20   2   5       13.61       24.89     42.95 o
  22   2   5      560.14      603.39     54.73 o
  24   2   5    13806.73    13116.53    182.80 o
  26   2   5      313.20      305.60     53.17 o
  28   2   5        8.85      -15.99     51.70 o
  30   2   5       14.86      -10.01     55.93 o
  32   2   5        0.39       -3.33     57.08 o
  34   2   5      150.51      139.98     72.40 o
  36   2   5     1143.43     1040.33     95.52 o
  38   2   5       15.09       44.56     99.84 o
 -41   3   5       24.88      -84.72     84.72 o
 -39   3   5      221.87      169.24     90.85 o
 -37   3   5      113.90      138.85     81.85 o
 -35   3   5      578.25      634.75     75.54 o
 -33   3   5      747.57      727.33     75.41 o
 -31   3   5      340.82      322.99     64.80 o
 -29   3   5      141.14      106.37     52.19 o
 -27   3   5      436.67      379.36     54.46 o
 -25   3   5       22.36        4.07     43.80 o
 -23   3   5        2.38      -35.19     36.65 o
 -21   3   5      702.56      670.14     42.23 o
 -19   3   5      705.65      582.85     37.21 o
 -17   3   5     5746.25     6043.64     85.16 o
 -15   3   5     1126.76     1142.53     32.04 o
 -13   3   5      268.21      118.91     17.23 o
 -11   3   5       23.08       11.13     18.40 o
  -9   3   5        0.55       -7.82     17.23 o
  -7   3   5     6292.12     6203.94     73.72 o
  -5   3   5      831.22      768.09     22.26 o
  -3   3   5     2530.77     2534.11     38.44 o
  -1   3   5      916.45     1018.55     24.05 o
   1   3   5     2785.27     3003.87     46.78 o
   3   3   5      159.79      148.10     22.67 o
   5   3   5     1558.29     1696.10     36.34 o
   7   3   5     2392.45     2287.39     39.57 o
   9   3   5    10496.51    11815.32    108.40 o
  11   3   5     2374.29     2412.92     47.30 o
  13   3   5     4265.91     4627.83     69.46 o
  15   3   5        2.34      -24.54     31.87 o
  17   3   5       34.95       42.26     37.11 o
  19   3   5      137.17       86.96     41.17 o
  21   3   5     3149.37     2708.00     76.72 o
  23   3   5      100.12       61.47     45.82 o
  25   3   5     1118.26      896.03     63.36 o
  27   3   5      273.55      281.03     58.96 o
  29   3   5      549.43      595.69     64.90 o
  31   3   5       68.18       86.21     60.39 o
  33   3   5      770.57      780.27     79.92 o
  35   3   5     1743.28     2013.23    123.17 o
  37   3   5      226.12       83.98     90.39 o
 -40   4   5       85.85       81.52     85.61 o
 -38   4   5     2334.08     2179.97    122.30 o
 -36   4   5     1579.25     1751.74     99.95 o
 -34   4   5     3390.34     3392.05    151.68 o
 -32   4   5       28.45       72.15     56.98 o
 -30   4   5     1347.20     1299.21     72.49 o
 -28   4   5     2741.43     2597.44     96.63 o
 -26   4   5      142.89       78.43     42.03 o
 -24   4   5     2379.64     2357.63     62.95 o
 -22   4   5      709.09      659.21     44.32 o
 -20   4   5        0.01      -19.45     32.80 o
 -18   4   5      691.01      713.88     40.27 o
 -16   4   5    17808.46    19037.66    224.82 o
 -14   4   5     7673.83     7608.81     85.46 o
 -12   4   5       14.11      -11.55     21.65 o
 -10   4   5     1298.47     1226.54     36.03 o
  -8   4   5        4.79      -14.38     17.60 o
  -6   4   5     4240.19     4306.59     53.41 o
  -4   4   5      922.15      616.58     21.94 o
  -2   4   5    18662.84    19953.01    175.47 o
   0   4   5      788.14     1153.37     28.55 o
   2   4   5       50.50      -13.94     13.94 o
   4   4   5    14703.99    14011.88    128.30 o
   6   4   5     8463.72     8686.59     95.05 o
   8   4   5      516.70      503.88     27.73 o
  10   4   5     9781.39     9940.43    106.15 o
  12   4   5    34793.11    34678.93    310.24 o
  14   4   5        4.24       18.50     31.13 o
  16   4   5       37.72       20.98     33.63 o
  18   4   5     5078.24     5012.27     88.72 o
  20   4   5     2290.37     2260.79     69.48 o
  22   4   5     2238.11     2153.24     70.93 o
  24   4   5      740.77      736.43     58.05 o
  26   4   5        0.23      -19.92     49.67 o
  28   4   5      179.01      222.43     57.70 o
  30   4   5      146.09      113.82     61.50 o
  32   4   5     1059.21     1282.99    110.61 o
  34   4   5     1274.72     1293.59     97.63 o
  36   4   5        5.42      -44.46     83.01 o
 -39   5   5        1.79       36.22     83.69 o
 -37   5   5      233.62      129.91     74.15 o
 -35   5   5      446.45      329.74     74.32 o
 -33   5   5      185.27      129.60     67.55 o
 -31   5   5      768.32      659.17     93.16 o
 -29   5   5     1204.79     1323.95     67.44 o
 -27   5   5      598.70      493.43     50.36 o
 -25   5   5     2053.70     1978.18     62.67 o
 -23   5   5     4444.94     4800.75     91.59 o
 -21   5   5        0.10       32.97     38.93 o
 -19   5   5     8776.07     8694.84    131.00 o
 -17   5   5    17509.65    17878.66    182.34 o
 -15   5   5    25601.41    27531.13    248.50 o
 -13   5   5    12736.27    13142.66    132.38 o
 -11   5   5     3143.76     3446.09     54.05 o
  -9   5   5      493.15      530.97     26.42 o
  -7   5   5    26039.47    25901.99    234.16 o
  -5   5   5    11048.79    11649.99    104.33 o
  -3   5   5     5480.63     5441.37     65.20 o
  -1   5   5      376.51      299.61     21.72 o
   1   5   5     5138.90     6096.39     67.09 o
   3   5   5    10096.50    11215.96    109.28 o
   5   5   5     3223.72     3532.37     50.01 o
   7   5   5      171.52      135.10     23.47 o
   9   5   5      238.59      301.57     25.93 o
  11   5   5        0.02       12.87     23.76 o
  13   5   5      127.58      130.28     28.53 o
  15   5   5     2093.70     2239.75     52.18 o
  17   5   5     9954.20     9595.08    126.62 o
  19   5   5     1765.88     1802.43     60.98 o
  21   5   5    11260.52    11046.28    168.86 o
  23   5   5       15.80      -38.34     44.26 o
  25   5   5      205.93      149.21     50.44 o
  27   5   5      195.59      140.02     57.76 o
  29   5   5     2104.13     2124.61    101.80 o
  31   5   5        4.12        5.54     65.76 o
  33   5   5      303.05      296.08     78.25 o
  35   5   5     1089.80     1257.38    102.17 o
 -40   6   5      171.06      266.60    103.39 o
 -38   6   5     1520.39     1501.96    111.95 o
 -36   6   5      113.59      105.72    104.14 o
 -34   6   5      251.59      254.89     68.86 o
 -32   6   5       48.93        8.14     58.98 o
 -30   6   5      528.25      600.40     63.31 o
 -28   6   5      774.13      714.41     61.98 o
 -26   6   5      124.81      122.76     43.49 o
 -24   6   5        3.05        3.41     40.67 o
 -22   6   5       67.64       42.52     33.91 o
 -20   6   5     5115.14     5248.52     92.46 o
 -18   6   5        0.04       -8.15     29.65 o
 -16   6   5     6091.29     6491.15     82.65 o
 -14   6   5     8220.79     9017.13    100.18 o
 -12   6   5      674.98      672.63     29.31 o
 -10   6   5     6219.12     6849.83     77.31 o
  -8   6   5     2223.27     2346.20     40.14 o
  -6   6   5     9396.31    10372.03    101.51 o
  -4   6   5        0.01        6.59     14.08 o
  -2   6   5       52.02       20.88     12.82 o
   0   6   5     3158.32     3542.87     58.66 o
   2   6   5       72.03       62.15     13.01 o
   4   6   5     4547.20     5140.18     66.17 o
   6   6   5     1560.67     1570.36     33.34 o
   8   6   5      377.12      326.11     25.40 o
  10   6   5      663.27      714.61     28.57 o
  12   6   5     1604.57     1380.42     40.93 o
  14   6   5     1462.29     1472.44     39.72 o
  16   6   5    20752.36    21170.96    191.43 o
  18   6   5        2.19      -10.81     34.70 o
  20   6   5      396.38      429.71     50.74 o
  22   6   5        3.10      -31.36     43.34 o
  24   6   5      298.17      160.67     52.71 o
  26   6   5     1676.57     1709.90     79.60 o
  28   6   5      358.26      548.66     72.97 o
  30   6   5      228.29      117.40     67.00 o
  32   6   5      238.94      278.32     75.20 o
  34   6   5       12.73       87.58     76.14 o
  36   6   5      922.62     1045.56    109.30 o
 -39   7   5      433.34      352.58     92.82 o
 -37   7   5      909.79     1060.57    152.63 o
 -35   7   5      769.61      834.30     87.89 o
 -33   7   5      407.11      401.38     70.53 o
 -31   7   5       29.42       -9.25     52.55 o
 -29   7   5      627.80      589.14     60.80 o
 -27   7   5      105.17       85.04     48.31 o
 -25   7   5     1606.93     1546.31     62.72 o
 -23   7   5        0.06      -41.15     41.15 o
 -21   7   5      104.58      112.22     41.35 o
 -19   7   5     2522.40     2280.58     53.55 o
 -17   7   5      867.11      862.72     39.63 o
 -15   7   5       39.11       66.45     24.95 o
 -13   7   5      577.36      553.96     34.06 o
 -11   7   5     1099.48     1229.46     39.24 o
  -9   7   5     6684.74     7158.01     90.75 o
  -7   7   5        2.24       18.53     17.16 o
  -5   7   5       23.96       30.50     18.94 o
  -3   7   5      294.14      369.39     23.51 o
  -1   7   5     5295.75     6359.22     94.96 o
   1   7   5      245.39      346.30     21.47 o
   3   7   5      418.68      371.80     25.46 o
   5   7   5    10736.63    11821.89    126.54 o
   7   7   5     1373.20     1474.20     33.57 o
   9   7   5      281.85      414.73     27.47 o
  11   7   5     3200.68     3111.07     57.60 o
  13   7   5     5517.79     6003.09     81.14 o
  15   7   5      963.07      956.01     41.83 o
  17   7   5     1795.04     1932.03     58.68 o
  19   7   5      254.41      270.56     43.80 o
  21   7   5     8705.21     8503.63    144.70 o
  23   7   5     6086.17     6324.69    126.57 o
  25   7   5      157.05      237.52     58.56 o
  27   7   5       69.39      104.55     59.52 o
  29   7   5        5.83      -58.05     58.05 o
  31   7   5      108.76      104.01     72.75 o
  33   7   5     1354.62     1314.52    102.51 o
  35   7   5     4177.32     4218.27    178.37 o
 -38   8   5      132.16      108.63     79.94 o
 -36   8   5      454.59      373.70     81.27 o
 -34   8   5     3511.14     3713.38    143.37 o
 -32   8   5       46.88      105.73     59.80 o
 -30   8   5     5678.67     5417.37    131.09 o
 -28   8   5      193.17      163.17     53.41 o
 -26   8   5      650.01      581.17     51.26 o
 -24   8   5     3475.94     3654.76     91.17 o
 -22   8   5      511.98      413.45     46.71 o
 -20   8   5      199.42      114.86     33.89 o
 -18   8   5      877.21      895.60     47.06 o
 -16   8   5     1063.07      941.05     45.09 o
 -14   8   5      289.16      247.38     32.65 o
 -12   8   5      972.23     1099.86     38.04 o
 -10   8   5       57.23       59.11     19.19 o
  -8   8   5     3337.32     3528.51     62.03 o
  -6   8   5      239.85      220.86     24.38 o
  -4   8   5     7033.78     7568.97     93.71 o
  -2   8   5      880.25     1067.94     44.79 o
   0   8   5     2109.55     2338.59     65.77 o
   2   8   5      346.19      383.10     38.60 o
   4   8   5     1299.27     1405.70     42.64 o
   6   8   5     1671.96     1961.70     50.90 o
   8   8   5       47.96       33.45     19.98 o
  10   8   5     8362.39     9043.89    104.05 o
  12   8   5    16507.74    16920.41    170.29 o
  14   8   5       51.74       44.77     32.19 o
  16   8   5       11.23       23.14     38.89 o
  18   8   5      895.98      885.11     53.08 o
  20   8   5      239.94      205.62     50.86 o
  22   8   5        0.23       16.07     56.98 o
  24   8   5      553.94      645.24     64.06 o
  26   8   5      833.22      861.35     74.29 o
  28   8   5     1354.04     1451.55     86.54 o
  30   8   5      471.41      409.25     76.51 o
  32   8   5      119.27       67.65     94.64 o
  34   8   5      532.97      630.40     91.02 o
 -37   9   5     2039.41     2176.58    125.85 o
 -35   9   5      884.97      958.34    108.85 o
 -33   9   5      112.31      214.58     63.18 o
 -31   9   5       44.45       41.26     53.49 o
 -29   9   5     1951.64     1908.26     78.94 o
 -27   9   5      332.06      310.26     50.53 o
 -25   9   5     1661.08     1697.02     82.91 o
 -23   9   5      935.01      900.52     68.02 o
 -21   9   5      137.06      105.90     50.44 o
 -19   9   5       29.93       29.63     48.08 o
 -17   9   5     4181.98     3998.36     84.07 o
 -15   9   5     8277.48     8510.71    111.60 o
 -13   9   5      388.86      361.34     34.78 o
 -11   9   5     4674.06     4463.20     78.60 o
  -9   9   5     1218.48     1309.62     40.13 o
  -7   9   5      697.24      671.36     35.99 o
  -5   9   5     1374.28     1367.77     42.01 o
  -3   9   5       14.18        4.94     33.81 o
  -1   9   5      548.94      499.39     41.34 o
   1   9   5     5832.97     5996.95    103.15 o
   3   9   5      191.93      176.27     39.33 o
   5   9   5      497.89      461.88     47.71 o
   7   9   5     2079.99     2124.30     65.32 o
   9   9   5     2165.26     2345.57     57.10 o
  11   9   5       84.06       -2.86     21.57 o
  13   9   5      166.93      182.38     32.66 o
  15   9   5       90.65      110.61     33.98 o
  17   9   5     1758.15     1807.64     64.72 o
  19   9   5     2756.73     2703.92     86.77 o
  21   9   5      265.96      281.79     66.50 o
  23   9   5      758.20      789.35     83.61 o
  25   9   5        1.42       75.55     68.86 o
  27   9   5      771.42      766.33     86.71 o
  29   9   5        0.39      -15.85     76.14 o
  31   9   5       29.91      -27.73     84.57 o
  33   9   5       65.78      -47.41     88.22 o
 -36  10   5      108.07       77.65     97.44 o
 -34  10   5      543.29      677.65    100.85 o
 -32  10   5       70.14      120.42     73.53 o
 -30  10   5      388.42      485.98     71.73 o
 -28  10   5     1273.86     1125.75     79.86 o
 -26  10   5     2716.00     2518.42     96.70 o
 -24  10   5     1500.74     1359.15     79.50 o
 -22  10   5     4831.58     4660.54    127.24 o
 -20  10   5      234.65      156.99     49.27 o
 -18  10   5     3175.49     3067.08     86.31 o
 -16  10   5     7109.62     6872.33    115.32 o
 -14  10   5     4154.03     4155.31     82.36 o
 -12  10   5      309.88      268.47     31.41 o
 -10  10   5     4262.32     4542.93    110.05 o
  -8  10   5     6020.66     5709.63     88.61 o
  -6  10   5       13.08       10.24     29.52 o
  -4  10   5     1004.05     1054.73     44.68 o
  -2  10   5      713.24      845.83     46.78 o
   0  10   5      181.37      121.48     38.96 o
   2  10   5      943.44      913.45     49.39 o
   4  10   5      188.35      270.92     45.33 o
   6  10   5     3040.43     2930.85     82.04 o
   8  10   5      519.78      488.48     49.68 o
  10  10   5     1509.97     1523.47     46.63 o
  12  10   5      501.80      466.11     39.94 o
  14  10   5     2848.35     2790.64     82.72 o
  16  10   5     3642.12     3406.65     93.34 o
  18  10   5      636.29      549.06     58.01 o
  20  10   5       25.95       46.34     59.40 o
  22  10   5     1252.54     1288.94     84.48 o
  24  10   5      686.75      871.33     88.85 o
  26  10   5     2814.56     2810.38    116.78 o
  28  10   5     1221.76     1073.07     96.16 o
  30  10   5      784.94      812.88     98.50 o
  32  10   5      447.83      483.98    106.45 o
 -33  11   5       68.02     -110.97    110.97 o
 -31  11   5      130.44      138.44     74.31 o
 -29  11   5       15.78       17.08     65.76 o
 -27  11   5      309.86      260.98     96.00 o
 -25  11   5      952.47     1056.00     75.86 o
 -23  11   5      395.91      379.38     62.59 o
 -21  11   5       93.17      130.22     49.73 o
 -19  11   5     3715.55     3409.80     92.24 o
 -17  11   5     3461.99     3193.26    107.20 o
 -15  11   5     1069.13     1143.19     53.12 o
 -13  11   5       73.50      -21.02     41.56 o
 -11  11   5    16912.87    16529.23    234.78 o
  -9  11   5     8419.36     9505.23    133.13 o
  -7  11   5     2629.63     2516.81     61.00 o
  -5  11   5     1620.40     1755.90     46.80 o
  -3  11   5    12692.56    12189.34    161.80 o
  -1  11   5      342.04      353.69     44.37 o
   1  11   5     1029.93     1156.31     56.22 o
   3  11   5      302.77      290.90     46.15 o
   5  11   5      266.37      189.92     51.34 o
   7  11   5     2718.66     2591.91     81.51 o
   9  11   5     1197.76      987.10     66.14 o
  11  11   5     3006.85     2824.61     87.35 o
  13  11   5     2813.29     2741.48     77.59 o
  15  11   5       13.19      -44.60     44.60 o
  17  11   5       16.63       25.53     55.43 o
  19  11   5       81.31      155.26     56.95 o
  21  11   5      819.68      743.11     78.59 o
  23  11   5     1086.25     1267.92     93.18 o
  25  11   5      110.22       91.96     76.76 o
  27  11   5      467.57      610.44     93.78 o
  29  11   5       60.58       60.69     85.97 o
 -32  12   5        1.23       97.39     83.80 o
 -30  12   5     1136.12     1297.96    103.55 o
 -28  12   5        0.94       22.36     73.48 o
 -26  12   5       10.67       38.12     62.87 o
 -24  12   5      257.40      169.73     64.81 o
 -22  12   5      325.02      252.00     60.85 o
 -20  12   5     2327.42     2374.48     96.51 o
 -18  12   5     1058.54     1065.83     61.39 o
 -16  12   5     1130.62     1172.40     73.17 o
 -14  12   5      103.48       84.98     48.99 o
 -12  12   5     1700.29     1645.04     75.77 o
 -10  12   5     4163.89     4164.52     99.84 o
  -8  12   5     5023.17     4979.83    103.05 o
  -6  12   5      656.60      612.54     44.67 o
  -4  12   5     6732.92     6507.14    121.35 o
  -2  12   5      767.80      929.89     59.98 o
   0  12   5      514.69      496.25     56.56 o
   2  12   5     2894.54     2672.33     98.13 o
   4  12   5     6642.73     6284.76    137.86 o
   6  12   5     2427.24     2501.29     92.62 o
   8  12   5      820.69      727.66     77.23 o
  10  12   5     1327.14     1444.98     95.16 o
  12  12   5     7455.35     7195.83    156.50 o
  14  12   5      103.22       24.20     59.38 o
  16  12   5      571.48      677.37     61.68 o
  18  12   5      500.09      399.43     67.01 o
  20  12   5      128.71      107.21     62.63 o
  22  12   5       46.16      -29.00     65.91 o
  24  12   5     2161.95     2551.93    130.32 o
  26  12   5       34.92      -21.73     78.23 o
  28  12   5     2635.53     3008.92    140.44 o
 -31  13   5      742.53      877.83    143.81 o
 -29  13   5        1.04       94.36     85.17 o
 -27  13   5      921.13      992.59     89.72 o
 -25  13   5       92.29       25.43     63.54 o
 -23  13   5      134.34      180.09     60.69 o
 -21  13   5       40.65       -9.43     49.28 o
 -19  13   5      655.82      777.75     69.64 o
 -17  13   5      160.78       58.64     56.51 o
 -15  13   5      621.59      446.78     58.41 o
 -13  13   5      934.24      812.03     65.73 o
 -11  13   5      885.13     1014.21     73.71 o
  -9  13   5     2871.73     2837.14    101.19 o
  -7  13   5     1585.47     1618.35     61.46 o
  -5  13   5     2296.56     2131.90     71.31 o
  -3  13   5     2522.87     2415.31     94.01 o
  -1  13   5     1518.06     1507.31     70.15 o
   1  13   5     2048.07     2155.58     83.99 o
   3  13   5     2746.41     2588.37    110.60 o
   5  13   5        3.72      -59.95     76.40 o
   7  13   5      529.97      672.75     79.44 o
   9  13   5       63.82       28.76     67.62 o
  11  13   5     1493.49     1485.63    100.16 o
  13  13   5      357.77      299.73     80.11 o
  15  13   5      737.59      736.30     75.58 o
  17  13   5      655.98      372.53    161.99 o
  19  13   5      653.95      619.13     95.55 o
  21  13   5     1019.03     1043.01    106.88 o
  23  13   5     1144.77     1338.21    110.64 o
  25  13   5      714.08      775.88     93.49 o
  27  13   5       72.84       51.49     81.40 o
 -28  14   5       12.47      -18.29     97.11 o
 -26  14   5      108.63       41.67     93.46 o
 -24  14   5      295.94      398.93     91.10 o
 -22  14   5     2886.32     2884.45    117.82 o
 -20  14   5     3710.25     3760.12    128.82 o
 -18  14   5       17.40        1.71     58.47 o
 -16  14   5      593.34      648.71     73.43 o
 -14  14   5      522.29      566.93     63.92 o
 -12  14   5       21.78      -15.17     52.18 o
 -10  14   5      438.86      336.01     72.97 o
  -8  14   5      387.00      354.46     58.86 o
  -6  14   5       56.66      -35.52     48.01 o
  -4  14   5     4907.38     4911.82    107.23 o
  -2  14   5      720.59      556.99     76.01 o
   0  14   5      997.25      928.81     93.95 o
   2  14   5     4161.35     3489.21    153.13 o
   4  14   5     2036.39     2297.68    130.41 o
   6  14   5      271.32      166.57     72.52 o
   8  14   5       76.92      169.61     69.99 o
  10  14   5      506.17      581.38     83.85 o
  12  14   5      363.05      321.15     59.26 o
  14  14   5        1.25      -67.39     67.39 o
  16  14   5        7.83      -46.12     67.88 o
  18  14   5       87.81       77.77     74.46 o
  20  14   5      298.22      329.73     70.12 o
  22  14   5      166.99      175.62     82.05 o
  24  14   5     1229.28     1430.69    118.73 o
 -25  15   5      726.98      681.74    106.69 o
 -23  15   5      945.74      743.58    101.10 o
 -21  15   5      198.70      363.48     84.07 o
 -19  15   5      487.85      386.45    108.67 o
 -17  15   5       61.82      -43.43     68.94 o
 -15  15   5        0.04      -51.22     51.22 o
 -13  15   5      680.65      708.17     69.87 o
 -11  15   5     1478.42     1474.97     90.05 o
  -9  15   5      614.49      726.97     69.19 o
  -7  15   5      109.87       36.56     57.52 o
  -5  15   5      773.86      875.39     71.79 o
  -3  15   5     2400.29     2302.73    114.15 o
  -1  15   5      550.28      637.03     82.54 o
   1  15   5      543.84      660.24    115.35 o
   3  15   5     1671.83     1662.49    117.24 o
   5  15   5     1210.18     1205.78    114.08 o
   7  15   5       43.67       66.17     72.83 o
   9  15   5       23.86       65.64     71.06 o
  11  15   5      636.95      784.39     88.94 o
  13  15   5       90.95      -45.41     60.83 o
  15  15   5      137.37      224.31     76.76 o
  17  15   5      531.77      570.05     88.87 o
  19  15   5      192.42       87.52     81.11 o
  21  15   5       10.00      113.99     87.55 o
 -22  16   5       10.12      -25.14     86.40 o
 -20  16   5      165.20      116.71     80.23 o
 -18  16   5       56.88      -75.89     75.89 o
 -16  16   5     1765.03     1819.21    103.36 o
 -14  16   5       60.66      136.50     74.98 o
 -12  16   5        3.57      -59.85     98.46 o
 -10  16   5      101.44       86.26     67.59 o
  -8  16   5      775.31      881.44     81.44 o
  -6  16   5      684.81      721.60     84.79 o
  -4  16   5       36.23       20.47     71.81 o
  -2  16   5      166.53      240.48     77.58 o
   0  16   5       93.66      -89.75     89.75 o
   2  16   5        0.02       10.38     94.93 o
   4  16   5      432.18      645.93    100.54 o
   6  16   5       16.89       64.07     74.48 o
   8  16   5        2.75       13.18     75.85 o
  10  16   5      405.58      526.22     92.80 o
  12  16   5       61.18       74.54     78.95 o
  14  16   5        7.46       44.17     73.13 o
  16  16   5        1.11       68.95     77.84 o
  18  16   5     1598.02     1823.13    120.23 o
 -19  17   5      676.20      630.85     96.37 o
 -17  17   5      755.53      578.78    179.72 o
 -15  17   5      494.33      270.62    119.28 o
 -13  17   5     1235.09     1327.50    107.63 o
 -11  17   5      140.65      137.43     81.46 o
  -9  17   5      146.41      113.72     78.50 o
  -7  17   5      755.96      640.12     82.82 o
  -5  17   5      643.57      483.00    124.65 o
  -3  17   5      205.40      143.12     95.59 o
  -1  17   5        6.17       57.57     94.56 o
   1  17   5       94.08      -36.04     98.53 o
   3  17   5     1599.73     1768.17    138.35 o
   5  17   5       21.80      -46.99     81.69 o
   7  17   5       93.00       86.85     94.00 o
   9  17   5      199.52      180.90    100.32 o
  11  17   5       49.84      104.63    102.14 o
  13  17   5      333.06      250.82    104.90 o
  15  17   5      209.08      310.42    111.15 o
 -12  18   5      784.11      823.97    124.28 o
 -10  18   5       33.16      -18.88     96.24 o
  -8  18   5        5.90      -54.07     86.92 o
  -6  18   5      287.64      286.08    114.36 o
  -4  18   5       48.46        3.56     97.47 o
  -2  18   5      169.79       86.02    101.40 o
   0  18   5       11.20       85.38    102.06 o
   2  18   5      156.26      100.40    129.83 o
   4  18   5      103.51       27.08     90.41 o
   6  18   5     1431.09     1711.42    132.62 o
   8  18   5      435.74      693.86    115.16 o
 -42   0   6     3889.47     4040.87    279.74 o
 -40   0   6     2397.41     2616.92    193.80 o
 -38   0   6     1594.10     1844.38    156.51 o
 -36   0   6       63.11       81.34     98.31 o
 -34   0   6     9140.25     8503.18    339.38 o
 -32   0   6     3796.91     3693.24    153.41 o
 -30   0   6    17127.03    16268.85    343.21 o
 -28   0   6    42034.84    43894.40    684.14 o
 -26   0   6       20.16        9.77     58.16 o
 -24   0   6      158.90      226.20     58.97 o
 -22   0   6      939.98     1019.70     67.22 o
 -20   0   6     1389.97     1172.17     63.62 o
 -18   0   6    65071.16    66384.70    908.60 o
 -16   0   6    29199.97    30310.39    452.51 o
 -14   0   6    98496.94   107075.16   1165.96 o
 -12   0   6     3310.63     4011.85     83.14 o
 -10   0   6     5703.42     5042.68     77.37 o
  -8   0   6   233268.59   252823.77   2435.59 o
  -6   0   6   630893.31   670332.06   7495.11 o
  -4   0   6   125729.41   129049.70   1845.89 o
  -2   0   6   113151.66   119432.95   1492.22 o
   0   0   6     1310.69     1145.30     45.78 o
   2   0   6    28722.16    30662.10    350.56 o
   4   0   6    91895.47    93274.68   1161.19 o
   6   0   6   182534.89   183517.22   2020.86 o
   8   0   6    53791.68    52764.61    656.26 o
  10   0   6    10331.03     9386.17    185.16 o
  12   0   6      664.39      697.87     56.36 o
  14   0   6      896.22     1165.19     65.93 o
  16   0   6     1920.00     2106.93     91.32 o
  18   0   6    42740.21    39806.15    574.18 o
  20   0   6    15738.00    16408.53    288.67 o
  22   0   6     9049.92     8430.77    211.83 o
  24   0   6     6999.59     6440.40    202.05 o
  26   0   6     4345.90     4021.29    149.36 o
  28   0   6       67.07       71.41     75.59 o
  30   0   6     4978.50     4552.60    191.16 o
  32   0   6      370.65      427.11    102.89 o
  34   0   6      659.81      425.12    109.36 o
  36   0   6       30.97       11.15    121.75 o
 -41   1   6     1361.05     1391.60    128.04 o
 -39   1   6      292.43      443.39     91.91 o
 -37   1   6       48.75       -6.25     72.78 o
 -35   1   6        7.06       40.84     70.99 o
 -33   1   6       17.50       17.93     60.13 o
 -31   1   6     6392.41     6747.29    152.63 o
 -29   1   6     5570.50     5794.12    129.17 o
 -27   1   6      167.02      125.71     46.20 o
 -25   1   6     2395.80     2421.46     68.13 o
 -23   1   6     8007.22     8086.39    113.81 o
 -21   1   6       30.70       62.54     36.95 o
 -19   1   6     4843.63     5034.55     84.71 o
 -17   1   6    13517.72    13989.41    146.54 o
 -15   1   6     1546.02     1450.13     35.42 o
 -13   1   6    39667.14    42342.93    360.82 o
 -11   1   6       15.97        1.71     12.93 o
  -9   1   6     7819.84     7770.22     88.50 o
  -7   1   6    12629.70    13757.20    118.33 o
  -5   1   6    50416.71    52481.46    416.12 o
  -3   1   6    14746.77    14634.28    130.05 o
  -1   1   6    74398.82    80215.66    763.61 o
   1   1   6    12234.89    12657.68    133.69 o
   3   1   6      716.60      754.60     27.05 o
   5   1   6      323.55      294.50     25.39 o
   7   1   6      529.39      552.66     30.90 o
   9   1   6    48841.47    53429.13    464.28 o
  11   1   6     1908.66     2486.20     53.27 o
  13   1   6      161.87      226.96     36.79 o
  15   1   6       29.16       77.35     38.46 o
  17   1   6       72.52       50.93     42.00 o
  19   1   6      744.43      887.43     56.63 o
  21   1   6        3.50       46.64     49.08 o
  23   1   6        9.38       10.38     47.33 o
  25   1   6      464.26      453.64     56.07 o
  27   1   6      636.12      512.04     58.25 o
  29   1   6       16.62       59.73     57.20 o
  31   1   6      611.42      607.70     74.81 o
  33   1   6       48.80       75.96     68.20 o
  35   1   6     2486.83     2573.33    125.03 o
  37   1   6     1372.76     1346.38    109.20 o
 -42   2   6      114.07      107.69     98.63 o
 -40   2   6      515.77      515.40    101.86 o
 -38   2   6     2656.15     2723.07    139.61 o
 -36   2   6     1161.02     1342.09    126.99 o
 -34   2   6      670.08      650.91     72.69 o
 -32   2   6     1553.79     1522.29     86.32 o
 -30   2   6       40.32       23.72     55.16 o
 -28   2   6     5949.95     5885.36    124.95 o
 -26   2   6       32.15       17.38     46.06 o
 -24   2   6     1381.55     1402.39     60.92 o
 -22   2   6     6807.37     6845.01    116.50 o
 -20   2   6     3083.86     2704.61     61.60 o
 -18   2   6     5180.03     5266.08     78.83 o
 -16   2   6    16825.00    17218.68    158.39 o
 -14   2   6    53943.50    53680.64    415.66 o
 -12   2   6     4247.00     3883.87     55.12 o
 -10   2   6    58687.60    61037.57    490.68 o
  -8   2   6     6312.94     6279.54     76.71 o
  -6   2   6    25743.06    28187.28    233.78 o
  -4   2   6     6823.67     6925.30     81.31 o
  -2   2   6     8131.08     7568.48     77.58 o
   0   2   6     1184.89     1200.60     29.95 o
   2   2   6     8610.31     8161.07     93.53 o
   4   2   6     4902.96     5241.41     65.27 o
   6   2   6      287.81      330.61     25.38 o
   8   2   6     3180.84     3321.70     59.03 o
  10   2   6     4287.83     4577.37     71.49 o
  12   2   6     5208.63     4827.53     75.72 o
  14   2   6    10480.82    10504.57    135.30 o
  16   2   6        4.09      -24.46     39.08 o
  18   2   6    10401.72    10582.47    144.00 o
  20   2   6    16385.02    15468.72    195.84 o
  22   2   6        0.08       18.67     46.61 o
  24   2   6      109.65       30.77     47.83 o
  26   2   6       40.36      106.46     54.35 o
  28   2   6      776.53      771.97     67.92 o
  30   2   6      276.21      273.58     62.63 o
  32   2   6      119.94      151.40     73.42 o
  34   2   6      364.97      311.36     82.90 o
  36   2   6      188.50      203.97     84.72 o
 -41   3   6       36.85       31.99     94.30 o
 -39   3   6     1006.71     1095.96    106.97 o
 -37   3   6      754.86      809.95     96.39 o
 -35   3   6     4642.87     4533.32    183.82 o
 -33   3   6     3440.91     3548.33    118.48 o
 -31   3   6      357.25      325.97     62.34 o
 -29   3   6     1866.37     1903.28     74.73 o
 -27   3   6     1246.08     1328.69     65.91 o
 -25   3   6       54.51       85.39     41.11 o
 -23   3   6      808.21     1058.07     52.34 o
 -21   3   6     1277.66     1241.18     48.71 o
 -19   3   6        0.09       -1.50     31.17 o
 -17   3   6     1472.09     1558.71     46.80 o
 -15   3   6       41.80       22.01     24.14 o
 -13   3   6    13833.10    12897.56    118.66 o
 -11   3   6   100369.02   104909.45    797.05 o
  -9   3   6   164370.00   170966.36   1501.76 o
  -7   3   6      711.99      619.62     23.30 o
  -5   3   6    30558.00    35101.34    337.71 o
  -3   3   6    10706.80    11551.93    115.56 o
  -1   3   6     1080.76     1155.65     30.14 o
   1   3   6      608.61      577.95     28.55 o
   3   3   6     3039.63     2905.79     52.68 o
   5   3   6     1491.85     1438.81     39.29 o
   7   3   6     1066.03     1209.45     33.12 o
   9   3   6     1333.76     1054.75     33.89 o
  11   3   6    29787.26    31034.34    284.79 o
  13   3   6     2825.83     2608.57     56.96 o
  15   3   6     2178.69     2212.62     59.66 o
  17   3   6      359.19      313.84     44.98 o
  19   3   6      223.76      198.14     48.59 o
  21   3   6     8427.57     8478.41    137.57 o
  23   3   6    20768.85    20488.24    250.83 o
  25   3   6    14795.91    14770.18    223.23 o
  27   3   6     2466.37     2467.48     91.02 o
  29   3   6      109.31       45.88     57.61 o
  31   3   6      567.09      714.93     76.82 o
  33   3   6     1778.89     1823.82    106.76 o
  35   3   6     3253.64     3244.14    147.93 o
 -40   4   6     1006.03     1151.78    110.35 o
 -38   4   6        6.19       89.90     88.33 o
 -36   4   6       29.23       -6.00     66.21 o
 -34   4   6     5774.12     5648.97    155.70 o
 -32   4   6     2362.77     2353.16     95.98 o
 -30   4   6       18.30      -26.61     48.23 o
 -28   4   6      149.69      119.30     48.19 o
 -26   4   6     7265.07     7925.85    127.20 o
 -24   4   6      526.87      419.52     46.61 o
 -22   4   6     3075.28     3140.23     77.94 o
 -20   4   6      488.02      442.61     40.74 o
 -18   4   6       59.88       64.13     34.47 o
 -16   4   6      506.45      466.39     30.85 o
 -14   4   6     2855.84     2928.33     56.36 o
 -12   4   6      317.90      382.95     26.38 o
 -10   4   6     4876.85     5901.83     71.39 o
  -8   4   6    10278.34    11540.96    111.82 o
  -6   4   6      638.15      931.40     26.02 o
  -4   4   6      275.31      202.21     20.41 o
  -2   4   6      532.07      472.22     21.36 o
   0   4   6      251.50      267.78     21.67 o
   2   4   6     1856.98     1798.58     41.17 o
   4   4   6    12298.36    11529.02    115.76 o
   6   4   6    11272.50    10818.79    115.34 o
   8   4   6     7345.05     7511.64     95.24 o
  10   4   6     4289.52     4498.80     66.40 o
  12   4   6     2840.74     2905.20     59.57 o
  14   4   6       11.21       40.68     34.52 o
  16   4   6     1517.16     1685.87     55.54 o
  18   4   6      445.90      453.64     49.25 o
  20   4   6    10826.61    11229.01    156.30 o
  22   4   6      349.77      403.35     54.11 o
  24   4   6      762.46      627.47     58.43 o
  26   4   6     2430.12     2207.82     85.86 o
  28   4   6      193.51      111.93     60.86 o
  30   4   6     1071.15     1093.57     80.85 o
  32   4   6       48.72      -63.38     63.38 o
  34   4   6        1.75      -18.01     80.62 o
  36   4   6      236.46      267.47     94.89 o
 -39   5   6      108.63       90.54     85.06 o
 -37   5   6     1275.78     1353.98     99.16 o
 -35   5   6       73.08       84.31     68.29 o
 -33   5   6       56.18      -61.76     61.76 o
 -31   5   6      217.39      187.72     62.25 o
 -29   5   6     2629.63     2682.65     84.81 o
 -27   5   6      944.38      848.45     55.65 o
 -25   5   6     2671.68     2629.29     76.45 o
 -23   5   6      891.95      977.90     51.66 o
 -21   5   6       28.75       73.41     40.12 o
 -19   5   6     9135.18     8814.56    134.37 o
 -17   5   6    11103.79    11481.67    138.28 o
 -15   5   6    15763.11    16383.61    162.98 o
 -13   5   6    13491.55    14197.56    156.81 o
 -11   5   6     2877.21     3031.74     52.82 o
  -9   5   6     9741.81    10055.29    100.08 o
  -7   5   6       69.52       41.00     17.11 o
  -5   5   6    13988.23    14311.31    147.73 o
  -3   5   6    11597.65    11684.92    112.69 o
  -1   5   6     6487.91     6187.96     67.96 o
   1   5   6      446.74      389.35     20.49 o
   3   5   6     4536.90     5018.30     60.13 o
   5   5   6      913.18      881.57     31.82 o
   7   5   6     7214.34     7189.57     85.81 o
   9   5   6       24.97        6.30     26.68 o
  11   5   6      336.74      323.77     31.32 o
  13   5   6    12068.18    12939.49    145.25 o
  15   5   6     9137.78     8869.08    116.63 o
  17   5   6      177.27      189.31     41.75 o
  19   5   6     1232.60     1084.24     61.53 o
  21   5   6     7526.90     7100.21    131.58 o
  23   5   6     1315.39     1214.01     66.92 o
  25   5   6     1144.42     1173.25     72.31 o
  27   5   6      345.72      286.22     63.72 o
  29   5   6        2.10      -58.88     58.88 o
  31   5   6      242.57      338.35     76.43 o
  33   5   6        2.53      -73.79     73.79 o
  35   5   6     2065.29     2177.44    129.64 o
 -40   6   6        4.80      -13.72     91.80 o
 -38   6   6     1449.54     1540.57    165.48 o
 -36   6   6      879.19     1001.75     87.82 o
 -34   6   6      401.17      327.32     71.52 o
 -32   6   6      103.27      199.44     58.83 o
 -30   6   6       41.18       17.39     54.00 o
 -28   6   6        0.04       10.45     48.60 o
 -26   6   6      160.51      135.68     41.69 o
 -24   6   6     3086.09     3560.43     87.46 o
 -22   6   6      459.79      404.57     51.20 o
 -20   6   6    12530.71    11751.99    157.82 o
 -18   6   6    22633.22    22535.21    214.39 o
 -16   6   6    18790.82    19127.83    178.86 o
 -14   6   6    17247.97    17513.76    169.29 o
 -12   6   6     1530.42     1270.31     35.76 o
 -10   6   6       10.95        6.46     19.53 o
  -8   6   6    27433.77    27745.21    242.66 o
  -6   6   6    43975.82    46861.54    386.77 o
  -4   6   6    45293.48    48057.63    412.98 o
  -2   6   6     5499.09     5773.54     72.48 o
   0   6   6     2158.59     2404.93     47.65 o
   2   6   6     9848.59     9381.09    100.95 o
   4   6   6    27627.63    26924.16    224.03 o
   6   6   6    68450.04    69218.79    531.79 o
   8   6   6    51312.36    51829.41    413.59 o
  10   6   6    33679.79    34014.50    294.07 o
  12   6   6     8845.31     9248.80    104.22 o
  14   6   6      135.83      128.20     33.81 o
  16   6   6     1194.06     1293.01     48.19 o
  18   6   6    31528.58    31429.26    360.30 o
  20   6   6     4402.37     4144.33    100.59 o
  22   6   6     2583.32     2486.02     86.23 o
  24   6   6     3604.08     3197.74     98.88 o
  26   6   6      156.77      142.93     56.94 o
  28   6   6     1986.33     2074.84    101.57 o
  30   6   6      910.07      845.60     85.82 o
  32   6   6     4935.91     5196.86    217.32 o
  34   6   6      554.42      499.21    102.47 o
 -39   7   6       29.54      -32.81     95.00 o
 -37   7   6        0.13      -15.10     77.63 o
 -35   7   6     4298.01     4326.52    144.76 o
 -33   7   6      557.14      566.83     69.54 o
 -31   7   6     1029.65      955.19     69.36 o
 -29   7   6     7856.45     8115.51    149.30 o
 -27   7   6     6337.91     6593.59    126.22 o
 -25   7   6     6131.87     6281.25    127.87 o
 -23   7   6     6108.23     5630.22    115.38 o
 -21   7   6     3919.15     3686.27    127.51 o
 -19   7   6     1162.70     1205.28     48.04 o
 -17   7   6     6512.90     6154.54     87.99 o
 -15   7   6     4002.01     3661.91     67.89 o
 -13   7   6     1239.51     1249.40     37.89 o
 -11   7   6     6179.82     6080.19     83.07 o
  -9   7   6     8817.44     9141.86    104.00 o
  -7   7   6    11039.38    10914.45    127.85 o
  -5   7   6    74501.29    76352.99    740.36 o
  -3   7   6    24754.27    24113.11    237.39 o
  -1   7   6    95692.89   100260.93    906.67 o
   1   7   6    27986.71    27630.39    258.11 o
   3   7   6     9247.67     8501.79    104.96 o
   5   7   6     1942.85     2022.94     42.77 o
   7   7   6      145.22      235.40     23.21 o
   9   7   6     1507.47     1418.54     37.84 o
  11   7   6      425.19      547.76     33.87 o
  13   7   6     6013.88     5646.80     79.10 o
  15   7   6        0.39        0.97     25.73 o
  17   7   6     6607.85     6676.07    114.72 o
  19   7   6      752.39      610.28     54.51 o
  21   7   6    14569.53    14185.21    203.06 o
  23   7   6       62.54       54.79     49.75 o
  25   7   6       39.23       44.14     56.98 o
  27   7   6      577.97      552.82     70.62 o
  29   7   6      411.36      465.45     80.08 o
  31   7   6      217.44      199.50     77.54 o
  33   7   6     1235.85     1287.16    103.36 o
 -38   8   6      384.29      362.04     87.12 o
 -36   8   6       33.35      121.14     74.94 o
 -34   8   6      823.58      838.59     84.17 o
 -32   8   6      975.89     1181.90     77.24 o
 -30   8   6       78.90       68.48     55.04 o
 -28   8   6       32.86       59.54     51.94 o
 -26   8   6      296.82      312.76     48.87 o
 -24   8   6      219.58      119.98     47.18 o
 -22   8   6     1265.73     1327.08     60.36 o
 -20   8   6     4994.99     4944.87     89.65 o
 -18   8   6     5721.50     5758.85     81.14 o
 -16   8   6      107.89      188.48     38.00 o
 -14   8   6     8514.12     8611.90    112.17 o
 -12   8   6     1527.18     1593.63     47.39 o
 -10   8   6      728.09      683.94     33.22 o
  -8   8   6       51.69       30.73     20.14 o
  -6   8   6       37.19      -25.27     25.27 o
  -4   8   6     3174.13     3246.70     65.19 o
  -2   8   6     1792.56     1973.64     50.54 o
   0   8   6     3439.73     3710.26     78.92 o
   2   8   6     1730.20     1668.76     40.99 o
   4   8   6      695.63      839.83     33.95 o
   6   8   6       60.34       33.37     24.99 o
   8   8   6      394.98      396.19     29.72 o
  10   8   6     3210.76     3292.81     58.90 o
  12   8   6     1689.80     2046.15     50.43 o
  14   8   6        6.68       14.77     35.28 o
  16   8   6     8350.66     8288.25    129.07 o
  18   8   6       19.71       -6.94     48.26 o
  20   8   6      794.34      729.25     61.90 o
  22   8   6      935.79      879.79     75.72 o
  24   8   6       70.62       32.85     69.60 o
  26   8   6      574.32      443.59     68.26 o
  28   8   6     1878.60     1829.43    108.01 o
  30   8   6       61.38      118.35     72.75 o
  32   8   6     2396.65     2561.26    126.96 o
 -37   9   6      168.34      150.40    122.18 o
 -35   9   6     3506.35     3923.06    134.75 o
 -33   9   6     1374.92     1510.49     82.30 o
 -31   9   6       17.94      -52.44     52.44 o
 -29   9   6      556.77      542.94     59.20 o
 -27   9   6      709.29      628.61     55.83 o
 -25   9   6      783.37      773.83     71.80 o
 -23   9   6     4128.21     4230.49    119.63 o
 -21   9   6      557.91      587.13     56.18 o
 -19   9   6       79.85       85.18     47.53 o
 -17   9   6     1221.19     1198.82     61.68 o
 -15   9   6      233.07      221.20     36.01 o
 -13   9   6    17966.45    18668.24    194.13 o
 -11   9   6     8466.70     8117.75    101.27 o
  -9   9   6      709.13      863.85     38.27 o
  -7   9   6       11.48       -5.02     26.04 o
  -5   9   6     4908.96     4478.89     83.18 o
  -3   9   6    15191.04    14968.06    204.59 o
  -1   9   6     1028.79     1270.22     55.98 o
   1   9   6      442.09      595.76     51.97 o
   3   9   6     4356.73     4315.61     99.14 o
   5   9   6     6980.46     6994.18     99.34 o
   7   9   6       86.92       31.99     34.35 o
   9   9   6      392.43      319.26     37.73 o
  11   9   6      231.89      219.87     30.92 o
  13   9   6      274.23      169.30     36.36 o
  15   9   6       12.05        9.71     46.17 o
  17   9   6       51.94       31.73     48.53 o
  19   9   6      204.49      166.43     64.00 o
  21   9   6     2267.01     2353.39    102.66 o
  23   9   6     4272.31     3996.07    132.93 o
  25   9   6       14.80      -57.88     67.89 o
  27   9   6        8.74       30.48     75.51 o
  29   9   6       12.13      -27.26     84.11 o
  31   9   6      284.01      239.84    101.66 o
 -36  10   6        8.26      -86.34     86.34 o
 -34  10   6        9.65      169.26    114.02 o
 -32  10   6       30.28       99.15     70.67 o
 -30  10   6     2443.77     2456.22    102.66 o
 -28  10   6     4917.06     4832.41    175.73 o
 -26  10   6       23.43        8.45     58.80 o
 -24  10   6     1560.95     1692.28     84.00 o
 -22  10   6       44.91      -50.71     50.71 o
 -20  10   6     5152.65     5137.24    113.47 o
 -18  10   6     1357.40     1225.04     62.10 o
 -16  10   6     2120.19     2125.88     66.89 o
 -14  10   6     3490.92     3399.69     70.89 o
 -12  10   6    10134.87     9821.85    114.57 o
 -10  10   6       70.15        0.34     31.06 o
  -8  10   6      866.91      930.67     44.22 o
  -6  10   6     1416.23     1276.66     46.36 o
  -4  10   6       84.61      126.43     41.21 o
  -2  10   6     3537.04     3571.72     88.41 o
   0  10   6      446.74      499.67     49.18 o
   2  10   6      683.52      737.36     54.40 o
   4  10   6      619.89      628.83     55.41 o
   6  10   6    11610.49    11360.09    166.90 o
   8  10   6       97.24       49.33     31.58 o
  10  10   6       89.75       42.73     35.60 o
  12  10   6      881.54      828.24     57.15 o
  14  10   6     4802.06     4807.64    101.40 o
  16  10   6     2738.91     2671.12    119.82 o
  18  10   6      766.41      815.05     70.28 o
  20  10   6     1794.06     1744.89     91.96 o
  22  10   6       82.59      124.17     66.57 o
  24  10   6      152.08       80.81     68.28 o
  26  10   6     2317.11     2488.63    116.52 o
  28  10   6        8.69      -10.60     77.36 o
  30  10   6      207.43      108.68     90.34 o
 -33  11   6     1178.11     1493.71    108.57 o
 -31  11   6      160.08      207.09     76.90 o
 -29  11   6     1388.28     1354.27    148.35 o
 -27  11   6      422.80      456.98     80.41 o
 -25  11   6     1752.24     1573.28     85.13 o
 -23  11   6      336.28      216.09     59.87 o
 -21  11   6     1465.28     1443.06     74.24 o
 -19  11   6     2323.96     2248.10     76.68 o
 -17  11   6      154.40      179.29     46.82 o
 -15  11   6     1481.11     1481.96     67.06 o
 -13  11   6     6709.06     6470.56    119.25 o
 -11  11   6     5398.26     5466.84    110.56 o
  -9  11   6      168.37      173.90     43.27 o
  -7  11   6     6917.64     6932.30    137.77 o
  -5  11   6    14385.54    13943.10    197.75 o
  -3  11   6      404.83      340.33     52.09 o
  -1  11   6      366.50      341.13     48.23 o
   1  11   6     5108.08     5044.35    108.95 o
   3  11   6     2233.70     2250.43     81.58 o
   5  11   6     2521.63     2443.55     77.68 o
   7  11   6      822.44      914.36     65.18 o
   9  11   6      330.37      304.33     50.68 o
  11  11   6     2543.25     2491.57     70.64 o
  13  11   6       91.93        7.09     48.80 o
  15  11   6     3570.22     3478.27    106.49 o
  17  11   6     1838.98     1927.10    142.42 o
  19  11   6       27.51      -55.47     65.91 o
  21  11   6     3334.10     3363.06    159.84 o
  23  11   6     2517.97     2722.56    122.01 o
  25  11   6        2.88       22.55     77.76 o
  27  11   6        3.46      -41.57     95.97 o
  29  11   6       85.94      120.73     96.01 o
 -32  12   6       60.99       98.96     78.37 o
 -30  12   6     1387.56     1471.58     98.29 o
 -28  12   6      928.75      863.20     90.35 o
 -26  12   6      176.39       97.12     67.41 o
 -24  12   6        0.57       13.14     61.09 o
 -22  12   6     4671.55     4613.61    127.55 o
 -20  12   6     5141.11     5278.74    123.61 o
 -18  12   6      653.01      720.22     58.44 o
 -16  12   6     2721.89     2610.10     94.94 o
 -14  12   6    14324.95    13546.66    219.37 o
 -12  12   6     3363.12     3550.94    156.19 o
 -10  12   6     4970.41     4911.72    117.12 o
  -8  12   6      243.57      259.13     44.89 o
  -6  12   6    14284.93    13922.13    208.05 o
  -4  12   6     9028.29     9021.01    181.38 o
  -2  12   6     9031.64     8678.75    171.87 o
   0  12   6       71.05       66.27     52.60 o
   2  12   6     8967.26     8777.77    178.58 o
   4  12   6     4533.98     4867.56    178.96 o
   6  12   6     7364.25     7493.02    190.43 o
   8  12   6    26643.44    25362.17    455.26 o
  10  12   6     7047.32     6927.52    150.82 o
  12  12   6     1041.84      987.65     73.85 o
  14  12   6     4095.49     3822.32    123.53 o
  16  12   6      161.39       58.42     53.61 o
  18  12   6     6677.23     6611.33    171.18 o
  20  12   6      991.56      877.14    116.02 o
  22  12   6      175.59      223.20     77.05 o
  24  12   6        8.67      -73.89     73.89 o
  26  12   6     1277.45     1437.11    111.60 o
 -29  13   6     1215.88     1307.48    116.34 o
 -27  13   6     1736.67     1734.43    131.08 o
 -25  13   6     1801.67     1807.41    122.41 o
 -23  13   6      922.32     1117.48     88.25 o
 -21  13   6       82.53       54.11     53.14 o
 -19  13   6      903.23      976.59     76.37 o
 -17  13   6     4397.44     4443.05    124.14 o
 -15  13   6    10021.14     9796.69    193.05 o
 -13  13   6    10583.52    10149.24    168.35 o
 -11  13   6       17.01      -40.14     54.10 o
  -9  13   6      145.86      163.16     56.63 o
  -7  13   6     1891.02     2113.21     84.62 o
  -5  13   6    14160.60    13544.51    226.21 o
  -3  13   6     5715.35     5422.43    138.53 o
  -1  13   6     8196.93     8037.06    223.50 o
   1  13   6     3014.15     2741.24    137.35 o
   3  13   6      263.38      110.96     93.31 o
   5  13   6     1931.94     1864.64    110.62 o
   7  13   6     5612.18     5515.50    206.10 o
   9  13   6     6735.56     6566.26    188.70 o
  11  13   6       70.95       -6.89     55.81 o
  13  13   6       35.75       11.07     62.51 o
  15  13   6       20.81      -86.22     86.22 o
  17  13   6      635.11      669.50     87.16 o
  19  13   6      169.20      302.10     78.56 o
  21  13   6      121.50       62.20     66.71 o
  23  13   6      121.14      114.84     75.45 o
  25  13   6        0.92      -18.19     78.57 o
 -28  14   6       42.68       51.41    102.05 o
 -26  14   6       25.18       98.17    136.57 o
 -24  14   6       19.78       14.73     75.86 o
 -22  14   6     1021.89     1008.61     89.03 o
 -20  14   6        0.05       -1.05     66.70 o
 -18  14   6     1288.98     1176.12     79.65 o
 -16  14   6      216.23      140.26     58.51 o
 -14  14   6       90.08       98.38     51.33 o
 -12  14   6     1836.97     1728.12     92.90 o
 -10  14   6     1171.08     1310.93     80.35 o
  -8  14   6       59.33       17.68     57.77 o
  -6  14   6      950.50      954.64     74.44 o
  -4  14   6      187.63       93.02     61.00 o
  -2  14   6       99.87        1.54     67.84 o
   0  14   6        3.84       20.97     77.08 o
   2  14   6       45.06      -78.04     78.04 o
   4  14   6      490.09      282.62    100.96 o
   6  14   6       52.66      142.95     77.19 o
   8  14   6       92.05      187.10     75.40 o
  10  14   6     2044.95     2046.56    114.20 o
  12  14   6      885.04      859.95     74.30 o
  14  14   6        7.00      -62.76     62.76 o
  16  14   6      420.78      529.80     84.14 o
  18  14   6      945.78     1019.00     90.10 o
  20  14   6       20.93       83.77     79.75 o
  22  14   6      270.33      338.23     99.75 o
 -25  15   6       33.26      159.06    118.62 o
 -23  15   6      631.15      624.74     96.44 o
 -21  15   6     1314.43     1322.78    149.24 o
 -19  15   6        1.19       19.27     92.20 o
 -17  15   6       13.64      -43.84     60.22 o
 -15  15   6       20.20      -56.96     56.96 o
 -13  15   6      597.40      526.48     77.74 o
 -11  15   6     1608.74     1576.14     89.75 o
  -9  15   6     4637.87     4736.18    139.38 o
  -7  15   6       99.01       21.25     60.50 o
  -5  15   6     2060.42     2088.32    113.07 o
  -3  15   6        2.68      -45.21     72.83 o
  -1  15   6     2535.59     2374.64    147.30 o
   1  15   6     1762.39     1723.12    121.07 o
   3  15   6      901.78      963.01    107.43 o
   5  15   6       51.79      105.83     74.48 o
   7  15   6      446.09      491.16     89.88 o
   9  15   6     1244.57      956.52     94.63 o
  11  15   6      621.02      469.32     66.21 o
  13  15   6      653.45      537.17    106.61 o
  15  15   6       40.36      -44.28     69.95 o
  17  15   6       85.75       92.67     78.62 o
  19  15   6       29.19      -24.74     67.09 o
 -22  16   6     1696.00     1920.93    205.77 o
 -20  16   6      127.11      125.35     80.42 o
 -18  16   6      239.21      112.65     79.31 o
 -16  16   6       14.81      -70.27     70.27 o
 -14  16   6        0.96      -21.33     72.06 o
 -12  16   6      169.45      111.66     80.70 o
 -10  16   6      700.97      656.15     81.67 o
  -8  16   6      760.42      850.46    135.37 o
  -6  16   6      139.57       -4.29     77.39 o
  -4  16   6     7574.03     7607.84    211.97 o
  -2  16   6     4957.88     4628.04    167.20 o
   0  16   6      448.29      472.92    107.08 o
   2  16   6       69.90      118.87     85.55 o
   4  16   6      616.52      716.70     90.60 o
   6  16   6      225.65      259.44     84.89 o
   8  16   6       35.48      138.91     84.89 o
  10  16   6      642.12      747.09    106.08 o
  12  16   6     2007.83     1976.20    119.52 o
  14  16   6      431.98      539.77     85.25 o
  16  16   6      221.57      188.02     84.99 o
 -17  17   6      490.31      547.00    115.11 o
 -15  17   6      189.40       10.35    129.84 o
 -13  17   6        2.10       15.72     83.59 o
 -11  17   6      519.69      683.53    105.36 o
  -9  17   6     1268.34     1322.94    162.10 o
  -7  17   6      232.91      294.00    167.70 o
  -5  17   6       14.86      -84.22    111.64 o
  -3  17   6      375.36      320.15    105.91 o
  -1  17   6      373.27      443.70    119.18 o
   1  17   6      136.65       64.89    103.86 o
   3  17   6        1.06      106.55    116.23 o
   5  17   6      297.68      415.38     97.45 o
   7  17   6        1.51       35.95     83.73 o
   9  17   6      705.75      863.13    128.58 o
  11  17   6       96.75      207.17     93.49 o
  13  17   6      473.64      690.84    102.43 o
 -12  18   6      167.14      229.49    125.67 o
 -10  18   6        0.12     -130.88    130.88 o
  -8  18   6      306.75      305.11    267.60 o
  -6  18   6     1084.16      967.04    143.38 o
  -4  18   6      402.61      172.77    177.57 o
  -2  18   6        4.28      -33.78    192.42 o
   0  18   6      314.45      280.30    127.16 o
   2  18   6     2008.02     2392.14    344.52 o
   4  18   6        0.06       14.78     89.02 o
   6  18   6      997.52      927.79    125.30 o
 -41   1   7      213.46      130.29    100.64 o
 -39   1   7     1855.66     1760.25    114.50 o
 -37   1   7      130.08       66.60     75.47 o
 -35   1   7      961.34     1027.23     90.13 o
 -33   1   7     1642.95     1647.10     89.67 o
 -31   1   7     5428.97     5399.13    141.54 o
 -29   1   7     1648.96     1386.01     74.23 o
 -27   1   7        2.36       19.88     48.87 o
 -25   1   7     4801.00     5055.93    107.99 o
 -23   1   7    10059.04    10073.99    137.71 o
 -21   1   7     8254.29     8331.28    119.08 o
 -19   1   7     7867.47     8110.29    110.51 o
 -17   1   7      162.08      143.04     31.39 o
 -15   1   7     2073.20     2061.82     46.62 o
 -13   1   7      659.57      551.32     26.61 o
 -11   1   7    32322.48    31820.28    276.63 o
  -9   1   7      219.95      445.89     26.62 o
  -7   1   7    20379.30    20492.97    200.08 o
  -5   1   7    13512.68    14714.95    156.85 o
  -3   1   7     7007.19     8549.76     97.47 o
  -1   1   7     4190.36     4585.08     79.37 o
   1   1   7       42.14      130.76     25.67 o
   3   1   7     8453.66     8452.29     96.12 o
   5   1   7     8937.16     8766.02    109.46 o
   7   1   7     1914.46     2280.73     53.09 o
   9   1   7     2378.25     2206.49     55.17 o
  11   1   7      866.56      829.52     46.46 o
  13   1   7      212.36      167.13     40.18 o
  15   1   7       25.93       35.51     42.06 o
  17   1   7      233.45      205.13     47.58 o
  19   1   7     2271.05     2197.43     73.63 o
  21   1   7     3048.31     3058.13     86.82 o
  23   1   7      145.79      173.25     50.94 o
  25   1   7       99.25      -10.04     50.85 o
  27   1   7        0.32        8.32     56.06 o
  29   1   7     2857.18     2595.18    105.37 o
  31   1   7      158.86      138.86     66.65 o
  33   1   7      240.95      185.98     78.21 o
  35   1   7       57.19       43.45     81.66 o
 -40   2   7      231.99      217.22     93.17 o
 -38   2   7     6193.83     6769.75    197.35 o
 -36   2   7      642.20      473.15     78.41 o
 -34   2   7      144.92      151.81     64.50 o
 -32   2   7      387.52      308.92     65.91 o
 -30   2   7     4115.91     3938.34    112.43 o
 -28   2   7    16574.28    16321.70    222.62 o
 -26   2   7     5072.00     4992.06    106.64 o
 -24   2   7      835.33      759.35     48.60 o
 -22   2   7       78.71      110.34     38.60 o
 -20   2   7     1379.99     1374.09     53.60 o
 -18   2   7      295.93      233.44     31.36 o
 -16   2   7      318.24      410.72     31.48 o
 -14   2   7      237.47      179.13     26.37 o
 -12   2   7     2345.70     2135.01     46.25 o
 -10   2   7    15014.09    17118.47    173.49 o
  -8   2   7     9273.84    10474.29    104.85 o
  -6   2   7     5194.96     5925.99     71.83 o
  -4   2   7    22493.65    24847.79    225.25 o
  -2   2   7    40034.05    41992.43    351.15 o
   0   2   7    16290.77    15957.71    152.41 o
   2   2   7    19691.26    19186.14    177.59 o
   4   2   7     5075.39     5507.11     71.29 o
   6   2   7    27262.43    25510.54    232.82 o
   8   2   7    66576.84    67369.41    588.59 o
  10   2   7    18973.58    18911.63    189.13 o
  12   2   7     7522.21     7535.86    110.26 o
  14   2   7      239.67      234.19     43.84 o
  16   2   7      337.64      350.21     46.24 o
  18   2   7     1040.87     1086.61     58.83 o
  20   2   7    15180.15    13734.21    182.48 o
  22   2   7     3940.68     3850.74     96.46 o
  24   2   7       97.51       52.26     48.80 o
  26   2   7     2154.96     1888.66     85.55 o
  28   2   7       18.23      -23.64     55.43 o
  30   2   7      333.19      254.63     62.62 o
  32   2   7     1175.03     1071.09     94.37 o
  34   2   7      104.44      181.90     83.77 o
  36   2   7        1.71      -11.97     81.18 o
 -41   3   7       94.09       11.62     94.94 o
 -39   3   7      158.68      188.42     89.76 o
 -37   3   7        0.65      -75.44     75.44 o
 -35   3   7       47.21       88.88     68.46 o
 -33   3   7      804.37      817.95     74.06 o
 -31   3   7     1223.89     1319.39     74.95 o
 -29   3   7      472.29      460.71     55.61 o
 -27   3   7      734.77      729.56     57.84 o
 -25   3   7        5.96       -6.85     30.86 o
 -23   3   7      199.63      128.84     43.40 o
 -21   3   7     2480.54     2220.87     58.23 o
 -19   3   7      150.76      143.53     34.79 o
 -17   3   7      676.83      679.56     37.39 o
 -15   3   7     1321.36     1276.21     39.02 o
 -13   3   7      124.89      200.84     23.60 o
 -11   3   7     4479.87     4880.99     69.53 o
  -9   3   7      645.50      594.02     28.51 o
  -7   3   7     3493.20     3818.14     54.54 o
  -5   3   7     8035.42     8650.09    100.20 o
  -3   3   7     4133.73     4723.31     67.71 o
  -1   3   7      492.00      685.72     27.87 o
   1   3   7     4656.72     4767.36     71.67 o
   3   3   7      785.98      883.35     36.12 o
   5   3   7      794.16      926.02     34.02 o
   7   3   7     1282.52     1234.65     36.62 o
   9   3   7      928.26     1061.70     38.59 o
  11   3   7      786.46      798.74     46.73 o
  13   3   7      791.47      656.82     44.40 o
  15   3   7      356.96      396.65     46.72 o
  17   3   7      332.50      283.91     50.06 o
  19   3   7      102.87      139.86     49.11 o
  21   3   7       15.61       -0.28     47.02 o
  23   3   7      238.51      296.85     57.14 o
  25   3   7     2288.34     2342.84     88.96 o
  27   3   7        5.85       48.50     55.15 o
  29   3   7       57.09       45.61     62.88 o
  31   3   7      693.86      868.54     88.13 o
  33   3   7      222.36       70.18     87.95 o
  35   3   7      167.13      149.93     91.86 o
 -40   4   7     1519.72     1780.43    127.34 o
 -38   4   7      259.74      321.31     87.28 o
 -36   4   7       80.18       84.36     68.96 o
 -34   4   7     5108.29     5271.30    156.87 o
 -32   4   7     5846.42     5397.66    129.72 o
 -30   4   7      363.95      333.18     55.18 o
 -28   4   7     1863.58     1848.08     72.33 o
 -26   4   7     5762.88     5642.53    117.62 o
 -24   4   7      422.83      434.70     49.27 o
 -22   4   7      158.19       81.37     41.22 o
 -20   4   7    10728.67    10733.27    139.05 o
 -18   4   7     3454.89     3684.52     77.27 o
 -16   4   7     2191.84     2282.27     57.39 o
 -14   4   7     1837.99     1748.73     46.27 o
 -12   4   7      554.94      659.50     33.86 o
 -10   4   7     7829.95     8865.83    100.16 o
  -8   4   7     1119.87     1069.58     33.32 o
  -6   4   7     4328.86     4720.80     71.04 o
  -4   4   7     1279.86     1187.29     34.47 o
  -2   4   7     4637.08     4126.46     60.74 o
   0   4   7     9751.83    10347.71    108.29 o
   2   4   7     1438.60     1431.50     37.99 o
   4   4   7     2341.42     2443.59     53.08 o
   6   4   7     7612.15     7798.07    108.68 o
   8   4   7    16983.89    17990.32    179.76 o
  10   4   7       30.81        9.59     30.49 o
  12   4   7      144.65       61.56     35.16 o
  14   4   7     2455.87     2875.52     67.89 o
  16   4   7      272.07      206.47     47.23 o
  18   4   7     1914.07     1852.95     67.50 o
  20   4   7     1804.14     1743.37     68.08 o
  22   4   7      561.35      612.16     59.06 o
  24   4   7      631.49      525.51     62.78 o
  26   4   7      886.58      836.45     74.64 o
  28   4   7       29.83       -1.09     62.80 o
  30   4   7      417.99      492.31     84.92 o
  32   4   7       58.58       85.49     70.37 o
  34   4   7        9.22      -53.17     87.04 o
 -39   5   7      218.09      244.99     90.98 o
 -37   5   7      486.84      342.18     79.42 o
 -35   5   7     3137.12     3224.67    132.96 o
 -33   5   7     3031.73     3034.97    107.62 o
 -31   5   7     4505.36     4486.54    140.56 o
 -29   5   7      720.96      673.20     59.80 o
 -27   5   7      774.55      739.69     60.98 o
 -25   5   7     1358.51     1146.83     59.02 o
 -23   5   7     9533.16     9693.68    158.23 o
 -21   5   7     6108.25     6484.93    109.08 o
 -19   5   7     1770.76     1837.04     56.29 o
 -17   5   7      146.67      202.60     38.14 o
 -15   5   7      173.54      113.87     29.15 o
 -13   5   7     1243.28     1383.16     39.52 o
 -11   5   7     7739.80     7861.21     88.94 o
  -9   5   7     5356.67     4123.80     59.31 o
  -7   5   7     3349.85     3567.02     56.34 o
  -5   5   7     6123.21     6650.12     81.77 o
  -3   5   7      720.47      856.20     33.61 o
  -1   5   7     1241.00     1364.17     32.63 o
   1   5   7     3309.96     3192.42     49.19 o
   3   5   7     1490.61     1385.10     37.54 o
   5   5   7     6968.88     7924.80    100.40 o
   7   5   7      291.28      230.64     29.04 o
   9   5   7     3151.92     3224.93     68.69 o
  11   5   7      127.20       71.42     24.65 o
  13   5   7     6417.52     6502.09    108.56 o
  15   5   7     2958.41     3105.18     86.01 o
  17   5   7      318.93      338.63     52.44 o
  19   5   7     1955.26     1769.17     71.36 o
  21   5   7     1454.91     1357.92     75.09 o
  23   5   7      105.69      142.52     57.22 o
  25   5   7      169.55       90.86     60.41 o
  27   5   7       95.59      169.37     63.11 o
  29   5   7     1517.95     1359.98     86.99 o
  31   5   7     2898.59     2873.65    123.40 o
  33   5   7      715.36      837.26     97.04 o
 -38   6   7        1.97      -49.81     91.02 o
 -36   6   7        5.31       22.00     76.41 o
 -34   6   7       71.71       40.40     61.48 o
 -32   6   7      206.49      190.00     57.66 o
 -30   6   7       78.20       37.56     54.12 o
 -28   6   7      323.43      356.13     55.63 o
 -26   6   7       52.99       33.02     45.19 o
 -24   6   7      983.63     1057.37     56.18 o
 -22   6   7        0.02      -42.47     42.47 o
 -20   6   7      374.64      367.40     46.05 o
 -18   6   7      654.01      666.80     42.67 o
 -16   6   7     1046.32     1052.99     41.91 o
 -14   6   7     2004.71     2063.65     51.34 o
 -12   6   7     1602.73     1447.85     39.85 o
 -10   6   7      285.03      346.56     28.38 o
  -8   6   7       28.37       -0.38     13.28 o
  -6   6   7    13798.55    13543.26    136.45 o
  -4   6   7    20839.08    21366.26    199.97 o
  -2   6   7     6227.14     6509.74     78.96 o
   0   6   7     6040.32     5817.90     65.22 o
   2   6   7     3636.67     3699.46     50.71 o
   4   6   7     5406.83     4872.56     64.66 o
   6   6   7     1378.82     1365.82     40.26 o
   8   6   7     9432.69     9350.77    111.80 o
  10   6   7     3884.54     3882.16     72.84 o
  12   6   7     5764.64     5909.20     84.40 o
  14   6   7       68.54      163.59     40.01 o
  16   6   7     4157.34     4040.21     85.04 o
  18   6   7       56.76       -1.27     46.26 o
  20   6   7     5372.86     5464.87    124.33 o
  22   6   7      532.65      505.18     61.39 o
  24   6   7      274.05      238.12     59.53 o
  26   6   7      158.06       85.71     60.12 o
  28   6   7      337.63      359.24     91.12 o
  30   6   7      542.34      481.99     82.99 o
  32   6   7       28.49       63.82     77.68 o
  34   6   7      241.06      326.32    100.27 o
 -39   7   7       52.64      125.73     83.55 o
 -37   7   7      138.11       63.73     79.81 o
 -35   7   7      145.56       26.65     75.17 o
 -33   7   7     1108.67     1130.54     86.11 o
 -31   7   7      207.67      213.52     57.90 o
 -29   7   7     1714.68     1702.47     84.03 o
 -27   7   7      710.56      687.31     59.77 o
 -25   7   7     1486.55     1501.08     64.93 o
 -23   7   7     1187.99     1081.57     59.56 o
 -21   7   7     1019.21     1013.02     55.30 o
 -19   7   7      247.11      257.09     41.65 o
 -17   7   7      266.50      288.42     34.55 o
 -15   7   7      122.98       79.32     26.01 o
 -13   7   7      824.24      830.58     35.76 o
 -11   7   7     1469.69     1348.92     37.58 o
  -9   7   7    28222.86    29959.05    261.61 o
  -7   7   7     2664.53     2520.02     49.88 o
  -5   7   7    12315.10    13671.81    149.34 o
  -3   7   7     6462.59     6061.65     77.30 o
  -1   7   7    14519.86    14575.56    155.00 o
   1   7   7     6666.89     7396.37    124.21 o
   3   7   7     1030.99     1061.15     31.69 o
   5   7   7    12359.28    13138.49    130.61 o
   7   7   7    10667.32    10085.66    109.26 o
   9   7   7     7415.92     7650.80     90.56 o
  11   7   7     8031.61     8164.57     97.70 o
  13   7   7      269.66      165.94     25.91 o
  15   7   7     2077.36     2189.75     76.11 o
  17   7   7     9566.29     9364.40    143.03 o
  19   7   7     3490.32     3148.08     97.22 o
  21   7   7     3886.96     3996.81    105.07 o
  23   7   7      867.62      793.34     65.49 o
  25   7   7      349.02      283.77     64.53 o
  27   7   7     2238.15     2193.85    104.91 o
  29   7   7     1373.41     1515.58    101.28 o
  31   7   7     3641.75     3670.84    193.47 o
  33   7   7      883.18     1100.40    103.18 o
 -38   8   7     1686.96     2030.28    115.86 o
 -36   8   7      307.88      346.02     87.47 o
 -34   8   7       42.11      -58.15     69.72 o
 -32   8   7     3617.42     3531.29    110.36 o
 -30   8   7      333.01      271.84     60.11 o
 -28   8   7      906.33      960.32     67.31 o
 -26   8   7     8066.59     8075.47    151.67 o
 -24   8   7     3713.65     3677.66    139.41 o
 -22   8   7     2391.24     2356.04     75.37 o
 -20   8   7     4475.55     4170.76     90.89 o
 -18   8   7     1014.15      960.08     44.03 o
 -16   8   7     4240.42     4477.84     70.60 o
 -14   8   7       41.78       98.57     37.07 o
 -12   8   7      162.94      179.91     33.41 o
 -10   8   7      916.64      924.11     39.12 o
  -8   8   7        1.07       22.32     28.40 o
  -6   8   7     5088.86     4941.62     76.81 o
  -4   8   7     2124.86     2063.49     66.06 o
  -2   8   7    11496.69    11747.31    154.11 o
   0   8   7    11754.78    12128.76    148.75 o
   2   8   7      383.64      320.06     32.25 o
   4   8   7     1542.18     1577.17     43.29 o
   6   8   7     6543.94     6873.47     91.42 o
   8   8   7    17465.18    16928.97    163.57 o
  10   8   7     2544.07     2477.98     54.61 o
  12   8   7     2798.53     2971.77     67.91 o
  14   8   7     2312.82     2249.33     71.94 o
  16   8   7      136.03      138.05     50.67 o
  18   8   7     2018.26     1847.83     79.46 o
  20   8   7     4080.66     4091.55    114.53 o
  22   8   7     2081.19     2111.42     96.34 o
  24   8   7      743.66      844.72     87.25 o
  26   8   7       60.46      -41.28     71.98 o
  28   8   7      143.37      119.81     71.41 o
  30   8   7       68.46       20.79     74.25 o
  32   8   7      122.92       27.51     78.26 o
 -37   9   7      216.69      292.47     78.93 o
 -35   9   7      667.00      728.18     79.35 o
 -33   9   7     1668.08     1818.67     88.24 o
 -31   9   7      157.70      148.41     56.69 o
 -29   9   7        2.52      -46.82     50.33 o
 -27   9   7     2211.69     2365.95     88.74 o
 -25   9   7      740.18      749.30     56.55 o
 -23   9   7     3248.66     3044.39    102.35 o
 -21   9   7      163.37       72.27     53.45 o
 -19   9   7     3219.77     3326.45     93.46 o
 -17   9   7     1149.06      963.97     67.56 o
 -15   9   7      131.77      110.53     39.44 o
 -13   9   7     1399.78     1330.24     44.40 o
 -11   9   7      141.82      159.77     35.58 o
  -9   9   7     4437.35     4301.32     71.40 o
  -7   9   7     3005.99     2882.07     71.24 o
  -5   9   7      664.55      685.10     40.15 o
  -3   9   7      112.04      103.74     32.02 o
  -1   9   7       41.71       69.91     34.73 o
   1   9   7     4683.10     4662.69    105.48 o
   3   9   7      934.10     1052.78     41.86 o
   5   9   7      435.71      461.97     39.26 o
   7   9   7      476.59      629.20     33.71 o
   9   9   7     6951.16     6666.03    114.25 o
  11   9   7      124.68       47.29     32.41 o
  13   9   7      404.20      480.74     53.69 o
  15   9   7      367.95      386.07     55.09 o
  17   9   7     2869.13     2718.82     93.58 o
  19   9   7      176.58      101.74     64.28 o
  21   9   7      443.63      430.34     75.90 o
  23   9   7        9.17      -32.10     70.02 o
  25   9   7      514.84      582.03     84.01 o
  27   9   7     3117.28     3104.91    145.96 o
  29   9   7      903.04      972.48    107.60 o
  31   9   7     1234.12     1230.51    115.72 o
 -34  10   7      613.18      653.21     87.60 o
 -32  10   7      928.07      987.89     86.89 o
 -30  10   7     1751.26     1893.80     96.98 o
 -28  10   7       86.69       94.48     68.52 o
 -26  10   7      895.50      870.94     78.77 o
 -24  10   7        6.30       11.94     57.45 o
 -22  10   7     7947.05     7427.63    149.77 o
 -20  10   7     1199.39     1280.08     81.47 o
 -18  10   7     1712.18     1696.70     68.90 o
 -16  10   7      969.29      840.82     49.55 o
 -14  10   7      744.77      683.20     42.58 o
 -12  10   7      125.50       79.57     33.61 o
 -10  10   7     2933.87     3098.92     61.93 o
  -8  10   7      944.97      842.54     39.82 o
  -6  10   7     1817.16     2000.69     69.53 o
  -4  10   7       54.14       82.43     45.72 o
  -2  10   7      241.79      252.01     49.54 o
   0  10   7     2525.03     2134.51     77.08 o
   2  10   7     6669.13     6430.42    127.82 o
   4  10   7      854.70     1094.22     59.87 o
   6  10   7     3723.42     3711.87     85.23 o
   8  10   7      640.79      550.02     40.54 o
  10  10   7      402.90      303.21     46.56 o
  12  10   7      286.24      232.95     55.76 o
  14  10   7       39.76       25.94     51.31 o
  16  10   7     1860.78     1783.42     82.67 o
  18  10   7      391.62      486.41     69.73 o
  20  10   7       18.90      140.72     67.17 o
  22  10   7      475.77      406.43     76.51 o
  24  10   7      205.74       31.17     77.33 o
  26  10   7        2.91       34.74     76.38 o
  28  10   7        2.53        8.82     93.59 o
 -33  11   7     2364.59     2491.33    127.63 o
 -31  11   7     2384.06     2806.84    124.62 o
 -29  11   7      255.31      262.83     81.04 o
 -27  11   7       49.16      -15.23     69.55 o
 -25  11   7      397.14      318.39     64.71 o
 -23  11   7     1476.98     1342.58     77.04 o
 -21  11   7     1253.28     1154.14     71.20 o
 -19  11   7       81.64       97.53     49.63 o
 -17  11   7       69.47       -7.81     48.70 o
 -15  11   7      533.16      483.83     45.78 o
 -13  11   7     8801.30     8880.89    117.60 o
 -11  11   7     6856.67     6395.55     99.55 o
  -9  11   7    11443.96    10999.57    179.29 o
  -7  11   7     7793.83     8465.61    150.43 o
  -5  11   7     3060.68     2731.11     89.31 o
  -3  11   7       41.85      -48.77     48.77 o
  -1  11   7     1181.46     1192.96     72.08 o
   1  11   7      713.54      729.00     74.46 o
   3  11   7     1799.87     1602.27    113.13 o
   5  11   7       16.53       36.42     63.74 o
   7  11   7       91.43       56.42     83.40 o
   9  11   7     1957.62     1832.10     82.50 o
  11  11   7     3080.89     2624.94     92.64 o
  13  11   7     1712.94     1702.58     75.26 o
  15  11   7      871.16      843.07     69.20 o
  17  11   7      515.53      503.68     71.55 o
  19  11   7       24.68       52.13     68.83 o
  21  11   7       42.04      -60.84     71.75 o
  23  11   7        1.81      -12.13     77.48 o
  25  11   7      236.94      185.08     88.96 o
  27  11   7       20.57       41.98     89.92 o
 -32  12   7      694.95      731.71    144.48 o
 -30  12   7     1000.78     1119.17    100.64 o
 -28  12   7       64.61       31.90     75.85 o
 -26  12   7       17.48      -54.74     69.54 o
 -24  12   7      195.12       95.53     63.55 o
 -22  12   7     2217.50     2157.21     92.40 o
 -20  12   7     1088.04     1025.04     91.57 o
 -18  12   7     1970.22     2033.04     78.72 o
 -16  12   7     3100.32     3247.44     85.37 o
 -14  12   7       23.27        9.58     49.69 o
 -12  12   7     6521.04     6482.99    153.46 o
 -10  12   7       22.69        0.38     46.62 o
  -8  12   7      811.98      656.82     65.94 o
  -6  12   7      638.83      581.90     58.53 o
  -4  12   7     5437.48     5185.80    145.03 o
  -2  12   7     3289.06     3346.26    149.06 o
   0  12   7     4939.00     4875.99    206.12 o
   2  12   7      339.27      460.19    101.12 o
   4  12   7     2130.02     1955.10    101.23 o
   6  12   7     1855.31     1734.71    102.25 o
   8  12   7     7422.55     7124.25    167.64 o
  10  12   7      282.37      313.70     61.48 o
  12  12   7      256.19      335.81     66.60 o
  14  12   7     1483.44     1532.49     71.47 o
  16  12   7      576.02      519.65     64.07 o
  18  12   7      104.61      165.19     67.07 o
  20  12   7     3722.49     3913.83    160.81 o
  22  12   7        4.58      -19.49     77.07 o
  24  12   7      267.41      224.45     86.41 o
  26  12   7      555.43      726.53    103.11 o
 -29  13   7     1054.27     1046.44    113.25 o
 -27  13   7      326.86      378.98     83.69 o
 -25  13   7     1255.72     1253.32     88.06 o
 -23  13   7        3.06      -38.40     74.53 o
 -21  13   7     2485.02     2543.89     95.15 o
 -19  13   7        6.31      -24.16     63.39 o
 -17  13   7      236.57      249.27     62.70 o
 -15  13   7     1299.29     1261.63     76.20 o
 -13  13   7     1179.51     1184.92     69.62 o
 -11  13   7       21.17       51.42     59.30 o
  -9  13   7     1358.26     1092.06     78.45 o
  -7  13   7       20.71      -12.45     55.74 o
  -5  13   7      114.49       23.60     60.45 o
  -3  13   7       29.27      188.01     77.26 o
  -1  13   7     1424.35     1647.55    113.61 o
   1  13   7      611.48      529.58    107.05 o
   3  13   7      157.08      136.46     99.21 o
   5  13   7      371.77      307.21     82.41 o
   7  13   7     2588.64     2712.10    122.86 o
   9  13   7     8478.61     7981.92    168.46 o
  11  13   7        2.19       -7.20     60.51 o
  13  13   7      339.16      223.74     94.70 o
  15  13   7       81.62       32.19     59.04 o
  17  13   7      341.48      249.90     79.05 o
  19  13   7      642.26      643.52    126.14 o
  21  13   7       10.07       52.10     71.79 o
  23  13   7      166.26       -8.69     84.94 o
 -28  14   7        4.48       92.60    106.88 o
 -26  14   7      995.84     1134.47    136.31 o
 -24  14   7     3410.72     3202.60    144.62 o
 -22  14   7      106.67       57.30     71.77 o
 -20  14   7     1121.34      982.35     87.80 o
 -18  14   7      614.28      466.25     70.18 o
 -16  14   7      432.95      340.14     66.59 o
 -14  14   7      291.87      146.04     75.62 o
 -12  14   7     3450.68     3595.53    128.89 o
 -10  14   7       13.13      -58.68     58.68 o
  -8  14   7       34.31       16.68     71.52 o
  -6  14   7      704.47      645.17     88.14 o
  -4  14   7       61.96       17.03     62.28 o
  -2  14   7       96.96       24.94     77.25 o
   0  14   7      639.36      876.72    113.98 o
   2  14   7     5763.56     5657.36    231.46 o
   4  14   7        1.35      -61.43     74.98 o
   6  14   7     7784.95     7888.32    229.15 o
   8  14   7     2634.54     2736.67    128.12 o
  10  14   7      593.74      600.86     68.58 o
  12  14   7     1023.15      955.15     94.76 o
  14  14   7      185.12      207.22     74.48 o
  16  14   7      800.88      911.33     83.32 o
  18  14   7      104.75      174.50     82.17 o
  20  14   7      291.50      395.89     93.92 o
  22  14   7     3105.69     3604.62    164.99 o
 -25  15   7       30.25      -75.59    116.33 o
 -23  15   7      308.99      324.18     94.91 o
 -21  15   7     1394.99     1348.57    126.93 o
 -19  15   7      639.23      651.47     83.53 o
 -17  15   7      300.27      520.87     72.02 o
 -15  15   7      996.99      994.44     80.18 o
 -13  15   7     1321.69     1220.04     78.70 o
 -11  15   7      298.17      168.84     72.93 o
  -9  15   7     1194.24     1030.17    109.36 o
  -7  15   7      978.70      973.56     98.08 o
  -5  15   7      275.59      218.91     82.99 o
  -3  15   7       24.72      -13.20     99.20 o
  -1  15   7       86.15       55.48     81.28 o
   1  15   7       22.16        5.49    144.95 o
   3  15   7     1682.54     1580.62    164.12 o
   5  15   7       21.02      -14.37     78.96 o
   7  15   7       10.08      -75.72     75.72 o
   9  15   7       47.70       88.26     71.83 o
  11  15   7      382.61      320.72    102.81 o
  13  15   7        9.78       19.06     70.71 o
  15  15   7      340.29      431.41     84.88 o
  17  15   7     1545.40     1788.09    113.97 o
  19  15   7      434.06      509.81    114.68 o
 -20  16   7      136.75        6.61    112.20 o
 -18  16   7      203.60      227.13     91.20 o
 -16  16   7       25.59      -45.70     83.91 o
 -14  16   7       34.82      -93.04     98.11 o
 -12  16   7       37.63      -87.04     87.04 o
 -10  16   7       16.63        0.42     88.79 o
  -8  16   7     1160.11     1317.89    118.31 o
  -6  16   7      553.13      425.28    102.27 o
  -4  16   7       74.18      103.04     91.07 o
  -2  16   7       20.50        9.77     81.58 o
   0  16   7       11.17      124.96    114.71 o
   2  16   7      508.43      527.33    114.40 o
   4  16   7       39.47      -62.09     76.39 o
   6  16   7      712.21      849.89    102.42 o
   8  16   7      108.38       94.30     91.27 o
  10  16   7      402.17      435.20     84.74 o
  12  16   7       15.23       51.45     74.44 o
  14  16   7        1.19      -10.07     74.79 o
  16  16   7      329.96      403.93     91.83 o
 -17  17   7      170.76       43.87    124.35 o
 -15  17   7        7.02      -36.65     79.25 o
 -13  17   7      214.75       13.67    109.19 o
 -11  17   7      382.49      369.15    128.60 o
  -9  17   7     1084.89     1215.51    272.56 o
  -7  17   7        8.90      -64.12    119.48 o
  -5  17   7       36.69      -56.09    120.95 o
  -3  17   7      487.87      621.01    138.99 o
  -1  17   7        0.71      -13.81     96.27 o
   1  17   7      529.84      505.60    138.21 o
   3  17   7      730.94      731.30    192.26 o
   5  17   7       43.70      147.11     87.66 o
   7  17   7      399.63      519.95    103.30 o
   9  17   7       19.95       45.51     94.78 o
  11  17   7       91.74       29.97    130.35 o
  -8  18   7       82.06     -139.02    144.22 o
  -6  18   7     1186.28     1406.70    203.12 o
  -4  18   7      281.04      291.97    134.10 o
  -2  18   7      391.09      555.92    140.64 o
   0  18   7       59.34       25.61    130.98 o
   2  18   7      603.25      684.88    173.50 o
 -40   0   8     4914.17     5470.40    372.47 o
 -38   0   8      282.36      193.02    113.92 o
 -36   0   8        6.85      109.98    104.00 o
 -34   0   8        7.19      -10.55     97.69 o
 -32   0   8        6.33       34.45     93.25 o
 -30   0   8     2598.82     2516.96    131.26 o
 -28   0   8     1332.69     1344.57    107.63 o
 -26   0   8       10.92       12.41     64.13 o
 -24   0   8     4971.36     4965.12    177.07 o
 -22   0   8       15.92       39.10     60.85 o
 -20   0   8    55173.21    58744.91    825.55 o
 -18   0   8    75843.84    78786.73    957.21 o
 -16   0   8      903.43     1183.45     62.19 o
 -14   0   8    10500.79    10327.61    176.44 o
 -12   0   8    24059.74    25085.08    344.65 o
 -10   0   8    24583.94    26937.36    346.47 o
  -8   0   8        5.43       -7.52     32.62 o
  -6   0   8    47301.10    51792.00    912.18 o
  -4   0   8      208.42       10.22     35.23 o
  -2   0   8     1516.24     1363.97     60.21 o
   0   0   8      110.39       99.39     51.35 o
   2   0   8    67587.26    69369.68    927.77 o
   4   0   8   111176.04   116577.25   1607.33 o
   6   0   8     6097.65     5423.26    127.21 o
   8   0   8     1823.55     1893.05     80.34 o
  10   0   8       95.49       69.27     48.90 o
  12   0   8     1303.15     1529.85     85.18 o
  14   0   8    18038.73    18869.24    312.81 o
  16   0   8     4783.15     4828.98    149.99 o
  18   0   8    16485.35    16041.98    286.81 o
  20   0   8       93.17       -9.36     69.16 o
  22   0   8     6981.45     6197.30    181.25 o
  24   0   8     5301.82     5760.75    231.75 o
  26   0   8     3492.17     3468.21    304.90 o
  28   0   8      673.50      652.29    105.57 o
  30   0   8        0.06      -85.74     86.69 o
  32   0   8     1479.68     1323.72    180.94 o
  34   0   8      629.85      719.47    153.99 o
 -41   1   8      628.34      760.07    120.16 o
 -39   1   8       94.72        9.07     85.13 o
 -37   1   8      630.47      648.21     86.46 o
 -35   1   8      132.90      145.33     77.69 o
 -33   1   8     3569.18     3524.18    119.13 o
 -31   1   8     8392.51     9021.60    188.49 o
 -29   1   8     3640.81     3557.95    106.48 o
 -27   1   8     2919.31     2670.98     89.88 o
 -25   1   8      345.14      346.90     51.99 o
 -23   1   8       56.21       21.18     45.43 o
 -21   1   8     1289.90     1437.20     53.47 o
 -19   1   8     3216.89     2974.73     68.53 o
 -17   1   8     9097.42     9271.28    129.23 o
 -15   1   8     6036.56     5828.93     92.85 o
 -13   1   8       48.64       26.06     24.99 o
 -11   1   8    21317.13    23508.64    224.66 o
  -9   1   8    86810.10    90357.38    783.00 o
  -7   1   8     9919.98    10266.75    122.65 o
  -5   1   8     9616.98     8878.82    102.27 o
  -3   1   8    13734.74    14211.72    148.50 o
  -1   1   8    66765.20    70566.23    699.05 o
   1   1   8     7757.75     7416.55     99.26 o
   3   1   8     5648.22     5589.85     89.29 o
   5   1   8     5707.67     5616.22     91.08 o
   7   1   8     3024.71     3387.19     78.97 o
   9   1   8     4010.25     3683.91     79.95 o
  11   1   8     9121.07     9160.77    125.79 o
  13   1   8     1333.73     1321.50     57.90 o
  15   1   8      386.55      434.64     50.78 o
  17   1   8      292.87      279.07     53.81 o
  19   1   8     1603.89     1897.21     72.99 o
  21   1   8     5566.21     5182.63    115.66 o
  23   1   8      383.72      281.37     54.95 o
  25   1   8      989.82     1036.73     74.55 o
  27   1   8      174.18       94.10     59.84 o
  29   1   8       46.09       57.47     65.59 o
  31   1   8     1027.68      893.74     92.20 o
  33   1   8     1097.17     1201.83    104.25 o
  35   1   8      836.16      839.11    113.20 o
 -40   2   8      759.94      731.40    105.99 o
 -38   2   8        1.43      -69.23     78.72 o
 -36   2   8      446.60      506.93     83.96 o
 -34   2   8      125.40       50.27     63.74 o
 -32   2   8     3156.29     2914.10     98.12 o
 -30   2   8       14.47      -10.65     51.69 o
 -28   2   8      778.88      842.41     61.97 o
 -26   2   8     2020.02     2033.04     75.63 o
 -24   2   8       73.32        0.12     41.31 o
 -22   2   8      883.95      920.94     53.17 o
 -20   2   8      436.97      475.10     43.79 o
 -18   2   8    10447.37    10909.24    149.80 o
 -16   2   8     7876.81     8263.06    107.42 o
 -14   2   8     2198.12     2367.37     55.22 o
 -12   2   8     3706.76     3532.69     64.84 o
 -10   2   8       38.79       43.67     25.95 o
  -8   2   8      419.19      368.16     28.34 o
  -6   2   8       48.92       42.06     24.19 o
  -4   2   8     5638.09     5581.72     75.00 o
  -2   2   8    25571.75    26424.13    247.99 o
   0   2   8    32530.45    34214.41    318.05 o
   2   2   8     5955.37     5636.75     75.04 o
   4   2   8      144.58      113.61     33.14 o
   6   2   8     2656.17     2880.17     65.60 o
   8   2   8      860.04      791.55     45.76 o
  10   2   8     8508.46     8917.28    117.62 o
  12   2   8    10377.28    10309.14    137.71 o
  14   2   8     2233.95     2009.10     63.78 o
  16   2   8     6944.35     6552.98    116.11 o
  18   2   8       31.89      -18.32     49.08 o
  20   2   8     6794.79     6406.97    122.91 o
  22   2   8     2184.89     2287.61     82.05 o
  24   2   8     1945.43     1715.98     82.07 o
  26   2   8      840.93      822.63     70.16 o
  28   2   8     3660.05     3500.51    111.69 o
  30   2   8      440.59      424.34     80.82 o
  32   2   8        4.55      -54.26     81.41 o
  34   2   8      343.25      488.53     91.65 o
 -41   3   8       99.59      108.05     93.04 o
 -39   3   8      625.23      598.76    100.60 o
 -37   3   8     2094.18     2064.56    137.90 o
 -35   3   8       46.82       13.51     66.33 o
 -33   3   8     1849.24     1844.65     87.55 o
 -31   3   8     2182.72     2294.16     88.54 o
 -29   3   8     1162.15     1220.07     70.79 o
 -27   3   8     3035.82     2714.85     88.18 o
 -25   3   8     2916.15     2615.57     81.73 o
 -23   3   8     1437.42     1343.84     55.03 o
 -21   3   8    12903.60    12407.74    159.15 o
 -19   3   8    14019.97    14525.41    171.84 o
 -17   3   8    30786.29    31357.28    303.55 o
 -15   3   8      437.46      489.40     38.53 o
 -13   3   8      423.31      444.38     36.22 o
 -11   3   8     7665.88     7002.41     92.09 o
  -9   3   8    25428.48    26697.61    242.89 o
  -7   3   8     7044.58     7696.38     97.12 o
  -5   3   8     8500.18     8997.11    105.40 o
  -3   3   8    15020.28    16260.57    188.88 o
  -1   3   8     4636.75     5177.64     70.88 o
   1   3   8     2032.77     2360.70     53.69 o
   3   3   8    23549.56    25660.07    247.80 o
   5   3   8     1576.52     1591.66     48.45 o
   7   3   8    19325.23    20218.79    203.33 o
   9   3   8     6361.47     6060.13     89.58 o
  11   3   8    12708.03    12780.12    156.99 o
  13   3   8     2518.72     2191.87     67.02 o
  15   3   8     1116.10     1014.77     55.27 o
  17   3   8     8050.70     8275.34    134.24 o
  19   3   8    12156.01    12116.44    176.84 o
  21   3   8      828.79      746.26     58.10 o
  23   3   8     2128.84     2183.31     87.82 o
  25   3   8     1152.13     1225.19     87.58 o
  27   3   8      621.47      549.10     73.80 o
  29   3   8      276.25      309.41     71.61 o
  31   3   8     2015.07     2065.72    113.78 o
  33   3   8     1373.16     1154.03    102.26 o
 -40   4   8     1173.89     1277.51    115.73 o
 -38   4   8       97.11       72.84     82.93 o
 -36   4   8      451.82      523.74     80.40 o
 -34   4   8      610.91      545.95     70.11 o
 -32   4   8      104.25       93.78     60.97 o
 -30   4   8      269.75      261.90     57.75 o
 -28   4   8      536.69      531.17     61.59 o
 -26   4   8     2019.12     2087.91     77.58 o
 -24   4   8     3637.82     3475.66     94.11 o
 -22   4   8     2954.60     3096.77     73.70 o
 -20   4   8      401.80      542.15     42.71 o
 -18   4   8     8924.00     8974.63    117.02 o
 -16   4   8    22443.01    23123.01    240.68 o
 -14   4   8     3054.10     2841.61     67.86 o
 -12   4   8    17907.58    18056.50    199.98 o
 -10   4   8     9062.91     9414.37    107.16 o
  -8   4   8     2189.57     2198.93     51.52 o
  -6   4   8      397.66      539.56     34.31 o
  -4   4   8     2886.24     2778.01     58.87 o
  -2   4   8     4308.82     4314.70     65.98 o
   0   4   8     9644.78    10250.96    109.24 o
   2   4   8     1146.14     1173.90     38.83 o
   4   4   8     8064.22     8289.59    103.71 o
   6   4   8     7310.82     7614.26     98.71 o
   8   4   8    22438.50    22037.09    230.76 o
  10   4   8    21206.37    21880.01    221.47 o
  12   4   8    14260.70    14298.97    158.56 o
  14   4   8     7454.66     7688.13    123.43 o
  16   4   8    24170.19    23818.15    259.30 o
  18   4   8      505.08      530.41     54.31 o
  20   4   8     4673.76     4808.47    114.78 o
  22   4   8      544.87      587.99     60.66 o
  24   4   8     1021.41      879.56     75.30 o
  26   4   8       65.91       86.78     62.78 o
  28   4   8       92.37       65.17     64.29 o
  30   4   8       55.89       -5.33     67.29 o
  32   4   8       42.50       85.43     85.63 o
  34   4   8      918.32      974.27    112.78 o
 -39   5   8       66.60       66.33     87.00 o
 -37   5   8     1169.68     1269.24    130.65 o
 -35   5   8     1108.29     1145.08     85.88 o
 -33   5   8      598.61      511.70     70.58 o
 -31   5   8     1643.78     1749.94     98.96 o
 -29   5   8     2348.42     2501.45    146.50 o
 -27   5   8     3830.06     3630.29    102.31 o
 -25   5   8     3352.26     3420.66     96.38 o
 -23   5   8     3744.61     3837.17     99.29 o
 -21   5   8     2460.84     2295.97     68.28 o
 -19   5   8      480.67      450.50     44.16 o
 -17   5   8       13.35       22.29     31.82 o
 -15   5   8      203.93      264.34     36.42 o
 -13   5   8     6851.62     7157.78     89.66 o
 -11   5   8     3383.27     2976.87     56.50 o
  -9   5   8     1427.06     1187.63     34.31 o
  -7   5   8     5365.50     4572.57     71.47 o
  -5   5   8    11072.69    11634.96    140.04 o
  -3   5   8    66062.32    68665.28    588.37 o
  -1   5   8    22272.57    21156.95    195.76 o
   1   5   8    36233.52    37425.77    327.49 o
   3   5   8     7566.52     7716.63    100.29 o
   5   5   8       35.02       33.45     21.29 o
   7   5   8     5162.82     5601.99     88.89 o
   9   5   8     1961.35     1934.99     56.65 o
  11   5   8     6376.40     6185.41    107.25 o
  13   5   8      622.16      707.78     47.97 o
  15   5   8      189.06      294.00     53.21 o
  17   5   8     3882.46     3391.03    108.03 o
  19   5   8     6272.94     5715.27    121.80 o
  21   5   8      788.54      920.00     72.10 o
  23   5   8     7997.54     8191.66    169.22 o
  25   5   8     3549.68     3463.57    155.33 o
  27   5   8      295.89      230.51     67.03 o
  29   5   8       12.64       -0.46     65.31 o
  31   5   8      336.25      480.23     85.98 o
  33   5   8      174.22      179.46     94.14 o
 -38   6   8      405.70      468.73    116.61 o
 -36   6   8      528.32      441.28     99.98 o
 -34   6   8      166.76      129.30     63.98 o
 -32   6   8       40.36       54.87     58.92 o
 -30   6   8      143.63       44.32     54.96 o
 -28   6   8      132.85      102.39     57.54 o
 -26   6   8        9.80      -32.28     49.86 o
 -24   6   8      179.21      149.06     44.88 o
 -22   6   8     4501.51     4206.46     95.23 o
 -20   6   8     2257.00     2303.42     64.41 o
 -18   6   8     3672.56     3555.78     73.54 o
 -16   6   8        5.06      -26.82     30.24 o
 -14   6   8        0.36       13.77     29.60 o
 -12   6   8       15.16      -10.39     26.79 o
 -10   6   8       94.88       62.27     24.35 o
  -8   6   8     2630.54     2543.12     49.78 o
  -6   6   8    14251.59    15197.30    160.31 o
  -4   6   8     3472.71     3256.17     58.15 o
  -2   6   8     2205.37     2344.35     45.76 o
   0   6   8     3138.90     3183.81     53.14 o
   2   6   8    28831.83    29682.88    243.01 o
   4   6   8    45412.57    46774.87    380.38 o
   6   6   8     2712.45     2650.73     70.57 o
   8   6   8     2135.60     2233.90     56.82 o
  10   6   8     8116.01     8639.52    109.01 o
  12   6   8       31.02       38.84     42.35 o
  14   6   8    12823.80    12179.65    171.99 o
  16   6   8     2918.52     2804.79     79.25 o
  18   6   8     2675.12     2458.69     85.84 o
  20   6   8       48.51       31.57     52.06 o
  22   6   8     2080.18     1985.38     85.35 o
  24   6   8      368.50      443.06     67.41 o
  26   6   8     3055.20     2757.99    115.25 o
  28   6   8     3500.54     3308.47    125.89 o
  30   6   8     1180.96     1264.65    100.64 o
  32   6   8      570.19      463.86     95.63 o
 -37   7   8      246.51      152.91     82.32 o
 -35   7   8      481.20      390.33     77.40 o
 -33   7   8      965.89      959.97     84.28 o
 -31   7   8     2903.72     3182.43    107.88 o
 -29   7   8     4846.63     4854.70    177.00 o
 -27   7   8     1393.30     1239.92     74.02 o
 -25   7   8      188.90       76.91     49.14 o
 -23   7   8      210.56      203.91     47.98 o
 -21   7   8     8834.81     8693.06    135.41 o
 -19   7   8     2183.50     1996.85     63.21 o
 -17   7   8     6369.53     6608.99    105.49 o
 -15   7   8    13719.66    14275.64    157.49 o
 -13   7   8    11910.12    11691.12    131.56 o
 -11   7   8     1625.07     1670.95     50.41 o
  -9   7   8     3447.56     3467.85     63.79 o
  -7   7   8     4253.69     4129.29     75.08 o
  -5   7   8     2071.50     2146.53     48.21 o
  -3   7   8     1764.27     1919.53     46.47 o
  -1   7   8     4178.82     3841.09     58.54 o
   1   7   8    24598.81    25932.99    222.86 o
   3   7   8       92.59      151.04     28.52 o
   5   7   8      638.49      608.95     31.91 o
   7   7   8     1217.86     1188.14     43.14 o
   9   7   8     5643.59     5869.58     82.42 o
  11   7   8    11296.14    11110.06    122.47 o
  13   7   8      888.69      960.52     59.20 o
  15   7   8     3249.73     3392.92    108.41 o
  17   7   8      224.31      218.94     55.35 o
  19   7   8      682.17      656.28     66.25 o
  21   7   8       10.52       36.74     59.56 o
  23   7   8     1982.60     2060.56     84.47 o
  25   7   8      816.55      924.89     83.55 o
  27   7   8       25.64        8.01     67.61 o
  29   7   8       48.63       66.52     75.87 o
  31   7   8      235.58      233.36     85.10 o
 -36   8   8      921.22     1071.97    125.35 o
 -34   8   8        9.77       32.50     88.16 o
 -32   8   8      446.98      312.76     76.66 o
 -30   8   8       49.57      -31.07     55.30 o
 -28   8   8      388.03      375.79     60.53 o
 -26   8   8       12.13      -28.06     49.28 o
 -24   8   8      695.99      709.68     55.98 o
 -22   8   8     1879.11     1882.49     86.98 o
 -20   8   8      250.31      224.72     44.46 o
 -18   8   8       48.89       43.66     35.57 o
 -16   8   8     4465.91     4655.65     83.13 o
 -14   8   8     1205.26     1191.76     38.47 o
 -12   8   8     9864.81     9692.23    107.86 o
 -10   8   8     2520.07     2505.61     48.37 o
  -8   8   8     1870.04     1791.45     44.58 o
  -6   8   8       42.89       53.79     28.29 o
  -4   8   8     5790.53     5930.46     97.30 o
  -2   8   8     2787.16     2732.66     59.04 o
   0   8   8      189.34      173.07     28.24 o
   2   8   8       98.79       64.99     25.72 o
   4   8   8       28.31       44.68     25.82 o
   6   8   8      173.62      169.20     31.36 o
   8   8   8     8338.45     8167.02    103.98 o
  10   8   8       96.49       87.67     40.73 o
  12   8   8    16824.36    16455.54    226.17 o
  14   8   8     3120.44     3173.19     92.99 o
  16   8   8       18.61      -12.60     54.52 o
  18   8   8        0.10      -54.00     54.00 o
  20   8   8     1050.04      960.54     74.30 o
  22   8   8       41.52       29.29     70.62 o
  24   8   8      333.09      292.88     78.07 o
  26   8   8      373.25      370.52     90.55 o
  28   8   8        3.51       -9.51    117.38 o
  30   8   8       76.04      175.97     93.13 o
 -35   9   8      464.22      353.99     74.77 o
 -33   9   8      493.98      306.32     67.09 o
 -31   9   8      112.69      112.24     56.47 o
 -29   9   8       10.43       20.40     52.41 o
 -27   9   8      530.55      480.09     60.27 o
 -25   9   8      588.20      583.08     52.82 o
 -23   9   8        4.50      -38.41     43.99 o
 -21   9   8     8169.75     8717.54    144.09 o
 -19   9   8     7466.65     7616.35    141.04 o
 -17   9   8     3455.43     3463.16    112.83 o
 -15   9   8     7304.49     7188.76    115.46 o
 -13   9   8      167.44      158.45     39.37 o
 -11   9   8     2508.88     2630.37     66.29 o
  -9   9   8     4663.08     4691.20     87.43 o
  -7   9   8     5798.82     5711.12     93.10 o
  -5   9   8     2081.81     1972.33     62.56 o
  -3   9   8      318.62      340.26     45.58 o
  -1   9   8       88.03       42.09     45.73 o
   1   9   8     5397.61     5361.85     89.44 o
   3   9   8     1713.24     1809.86     46.20 o
   5   9   8     4170.25     4186.88     78.95 o
   7   9   8     1317.54     1370.31     50.02 o
   9   9   8     3703.75     3740.22     85.73 o
  11   9   8     5460.39     5318.42    113.82 o
  13   9   8     6201.22     5938.93    123.26 o
  15   9   8     4170.47     3845.07    108.82 o
  17   9   8      127.66      124.78     57.74 o
  19   9   8     3447.96     3397.60    120.86 o
  21   9   8     4961.99     4970.74    150.48 o
  23   9   8      472.02      534.95     83.15 o
  25   9   8     3021.47     2945.77    127.99 o
  27   9   8     1554.97     1580.94    121.10 o
  29   9   8     1169.51     1398.61    134.09 o
 -34  10   8     1245.39     1180.12    108.33 o
 -32  10   8       74.68       13.68     70.92 o
 -30  10   8      325.01      393.87     74.84 o
 -28  10   8      159.62      -31.20     67.15 o
 -26  10   8       15.52      -43.24     63.06 o
 -24  10   8      371.66      170.89     61.89 o
 -22  10   8       45.02       -6.26     56.35 o
 -20  10   8     2232.68     1944.57     82.68 o
 -18  10   8     1206.44     1054.09     62.86 o
 -16  10   8     2954.99     3086.45     76.43 o
 -14  10   8     3245.42     3275.59     77.84 o
 -12  10   8     5286.39     5357.70     97.37 o
 -10  10   8      243.62      216.39     40.47 o
  -8  10   8     7037.76     6992.79    109.50 o
  -6  10   8     7557.95     7738.78    107.52 o
  -4  10   8     3169.48     3073.94     85.97 o
  -2  10   8     2702.79     2672.33     89.66 o
   0  10   8       22.69      -50.74     50.74 o
   2  10   8     9719.38     9686.39    197.77 o
   4  10   8     6527.59     6621.45    113.06 o
   6  10   8     6880.49     6624.35    103.57 o
   8  10   8     1780.37     1988.37     61.82 o
  10  10   8     7708.87     7995.24    144.34 o
  12  10   8    17250.91    17154.48    248.54 o
  14  10   8     8693.18     8870.95    179.65 o
  16  10   8     3731.02     3689.38    114.99 o
  18  10   8        8.22      -59.23     59.23 o
  20  10   8      102.20       -4.19     69.49 o
  22  10   8      715.95      772.74     87.41 o
  24  10   8     1916.21     2132.22    115.42 o
  26  10   8      178.19       74.93     94.66 o
  28  10   8      372.46      207.45    106.81 o
 -33  11   8      282.45      234.44     91.54 o
 -31  11   8       13.06      -75.70     75.70 o
 -29  11   8      249.75      244.02     84.30 o
 -27  11   8     3884.18     3712.72    142.95 o
 -25  11   8        3.68       10.77     63.95 o
 -23  11   8     1106.96      946.04     73.11 o
 -21  11   8     1984.22     1830.10     83.08 o
 -19  11   8      268.17      331.41     57.60 o
 -17  11   8     2957.64     2866.72     87.17 o
 -15  11   8     2601.80     2343.70     76.01 o
 -13  11   8       30.18       72.60     37.39 o
 -11  11   8     1186.82     1269.26     48.47 o
  -9  11   8      452.79      567.67     40.68 o
  -7  11   8     6799.17     6785.94    136.22 o
  -5  11   8     1496.61     1427.85    117.17 o
  -3  11   8      120.88       99.06     73.27 o
  -1  11   8     1355.03     1340.41    122.82 o
   1  11   8       80.45      272.87    101.99 o
   3  11   8      102.03       74.93     64.16 o
   5  11   8     4056.46     4037.82    106.18 o
   7  11   8     2130.78     1778.63     88.09 o
   9  11   8     1263.42     1288.47     63.03 o
  11  11   8     2638.74     2548.59     90.45 o
  13  11   8     2726.46     2772.40    142.32 o
  15  11   8     1180.69     1016.34     79.64 o
  17  11   8       33.75       35.70     65.78 o
  19  11   8      666.53      809.60     88.85 o
  21  11   8      159.50      156.41     80.43 o
  23  11   8       73.02      -63.82     81.56 o
  25  11   8       93.76       80.95     92.97 o
  27  11   8      727.47      765.62    129.15 o
 -30  12   8      476.14      436.87     92.80 o
 -28  12   8      240.94      274.29     86.07 o
 -26  12   8     6341.62     6480.48    184.38 o
 -24  12   8      861.80      941.30     79.62 o
 -22  12   8     1297.47     1225.18     80.26 o
 -20  12   8     2176.61     2247.08     92.02 o
 -18  12   8     3874.44     3801.70    124.35 o
 -16  12   8     2959.78     2709.22    146.36 o
 -14  12   8       79.27        2.81     57.35 o
 -12  12   8     2224.18     2396.12     88.28 o
 -10  12   8     5255.19     5365.58    122.72 o
  -8  12   8      237.41       89.52     59.94 o
  -6  12   8      657.63      679.82     73.61 o
  -4  12   8     1603.53     1420.05    121.52 o
  -2  12   8      285.45      217.87     98.78 o
   0  12   8     1368.91     1175.92    126.14 o
   2  12   8        1.52       38.02     95.86 o
   4  12   8       15.51      -51.29     75.33 o
   6  12   8     4579.51     4297.67    115.02 o
   8  12   8      120.77       60.74     57.01 o
  10  12   8     3602.76     3513.64    125.41 o
  12  12   8       86.13        6.78     64.49 o
  14  12   8       38.44      -30.35     54.47 o
  16  12   8      380.60      329.10     73.44 o
  18  12   8       93.63       19.36     68.35 o
  20  12   8       93.83       18.23     77.08 o
  22  12   8      315.77      414.65     90.82 o
  24  12   8      349.10      291.49    104.33 o
 -29  13   8     3166.94     3586.61    148.76 o
 -27  13   8     4272.52     4456.27    160.59 o
 -25  13   8      980.24     1089.47     93.98 o
 -23  13   8      251.10      235.05     66.53 o
 -21  13   8     1224.85     1215.19     92.56 o
 -19  13   8      830.80      778.77     63.98 o
 -17  13   8     3963.89     3825.31    149.56 o
 -15  13   8     2126.92     1842.83    127.55 o
 -13  13   8      487.89      468.92     68.70 o
 -11  13   8     1206.41     1058.06     84.43 o
  -9  13   8     7291.81     7506.33    239.70 o
  -7  13   8      553.05      644.03     73.78 o
  -5  13   8     5415.31     4946.41    150.56 o
  -3  13   8     2924.67     2990.57    166.54 o
  -1  13   8      388.91      285.72    103.47 o
   1  13   8      190.19      213.64    103.13 o
   3  13   8     4196.71     4320.51    169.67 o
   5  13   8      204.30       24.05    101.02 o
   7  13   8      202.16      152.97     54.76 o
   9  13   8     4768.79     4362.45    130.32 o
  11  13   8       64.42      -26.78     93.56 o
  13  13   8      295.57      424.60     73.09 o
  15  13   8        6.71       31.93     77.45 o
  17  13   8      259.17      326.42     96.13 o
  19  13   8      143.20      129.14     90.03 o
  21  13   8       54.82      -96.77     96.77 o
  23  13   8       49.36      -45.77     81.34 o
 -26  14   8      113.32      191.94     93.83 o
 -24  14   8       84.56      -29.95     78.05 o
 -22  14   8      205.77      126.00     85.26 o
 -20  14   8        0.44      -69.67     69.67 o
 -18  14   8     2668.87     2589.33    113.28 o
 -16  14   8     1736.17     1877.35     95.48 o
 -14  14   8      709.83      787.19     76.06 o
 -12  14   8     1242.91     1238.00     98.42 o
 -10  14   8       95.34      129.08     71.18 o
  -8  14   8      482.19      433.31     98.37 o
  -6  14   8      636.68      605.78     88.99 o
  -4  14   8       15.94       -4.43     65.45 o
  -2  14   8        7.67       18.14     99.77 o
   0  14   8       52.90      -21.36     91.24 o
   2  14   8      366.87      328.57    111.71 o
   4  14   8     3257.46     2947.00    143.88 o
   6  14   8     1162.72      987.84    107.30 o
   8  14   8     1105.20      931.08     72.18 o
  10  14   8      307.56      333.90     69.15 o
  12  14   8      276.62      305.50     92.47 o
  14  14   8      263.02      257.22     74.00 o
  16  14   8     3650.86     3888.75    146.94 o
  18  14   8      242.18      333.32     94.22 o
  20  14   8      533.50      531.84    108.29 o
 -23  15   8       83.55      249.94    120.10 o
 -21  15   8        2.74      -77.01     77.01 o
 -19  15   8      208.96      190.47     85.68 o
 -17  15   8        0.03      -71.76     71.76 o
 -15  15   8      199.52      137.19    105.93 o
 -13  15   8      381.53      429.35     82.19 o
 -11  15   8      215.85      115.44     90.48 o
  -9  15   8        0.58      -93.94    105.57 o
  -7  15   8       26.07      -17.65     89.66 o
  -5  15   8      255.46      149.60     93.62 o
  -3  15   8      217.02      194.60     96.27 o
  -1  15   8      478.74      505.46    108.88 o
   1  15   8       67.43       31.94     95.36 o
   3  15   8     3880.14     3943.30    186.26 o
   5  15   8     1570.75     1584.75    121.76 o
   7  15   8      531.41      385.51     96.93 o
   9  15   8      246.28      264.16    110.54 o
  11  15   8      989.66      966.97     90.61 o
  13  15   8     2940.46     3353.66    156.23 o
  15  15   8      426.89      482.04     85.14 o
  17  15   8       41.72      -93.63     93.63 o
 -20  16   8      100.73      -93.81    211.24 o
 -18  16   8       42.22      -32.09    106.07 o
 -16  16   8       18.23      -62.17    146.05 o
 -14  16   8        0.02      -57.90     88.41 o
 -12  16   8     1372.53     1545.27    113.41 o
 -10  16   8      138.92      -35.90    125.74 o
  -8  16   8      231.94      203.79    116.30 o
  -6  16   8       71.65      -25.87     96.01 o
  -4  16   8     1475.90     1600.38    136.17 o
  -2  16   8     2086.51     1872.68    141.28 o
   0  16   8     3160.55     3115.78    452.25 o
   2  16   8       10.14       87.42     89.01 o
   4  16   8      750.64      830.64    130.45 o
   6  16   8        0.58       -2.73     89.67 o
   8  16   8       68.16       11.31    101.86 o
  10  16   8     1605.23     1521.06    130.83 o
  12  16   8      196.26      207.53     79.08 o
  14  16   8      157.24      340.32    103.42 o
 -15  17   8     1847.45     2015.65    207.41 o
 -13  17   8       46.98       13.91    190.00 o
 -11  17   8      120.17       47.53    103.60 o
  -9  17   8      129.49      117.80    130.02 o
  -7  17   8      122.28       30.54    156.01 o
  -5  17   8     1021.59     1162.49    132.08 o
  -3  17   8      262.54      191.69    109.83 o
  -1  17   8      491.74      526.09    118.14 o
   1  17   8      149.21      242.50    136.26 o
   3  17   8       24.05      288.04    113.47 o
   5  17   8       84.20       14.00    113.98 o
   7  17   8     1020.01     1321.68    139.69 o
 -41   1   9      740.35      753.75    110.42 o
 -39   1   9       30.71      -71.86     82.92 o
 -37   1   9      363.22      394.19     79.44 o
 -35   1   9      157.04      103.31     70.41 o
 -33   1   9        6.10      -60.07     60.07 o
 -31   1   9       16.26      -34.91     58.02 o
 -29   1   9      203.84      166.69     55.40 o
 -27   1   9        2.56        8.33     52.69 o
 -25   1   9      131.62      130.40     54.97 o
 -23   1   9      592.44      654.54     51.90 o
 -21   1   9      319.72      348.63     42.74 o
 -19   1   9     2290.55     2252.47     63.90 o
 -17   1   9     1543.96     1658.32     55.19 o
 -15   1   9     7829.52     7394.78    104.91 o
 -13   1   9    15409.90    16833.70    182.19 o
 -11   1   9      143.74       80.25     28.94 o
  -9   1   9     2390.53     2529.36     53.82 o
  -7   1   9      128.05      -16.19     29.13 o
  -5   1   9     3381.13     3170.34     59.06 o
  -3   1   9     3755.99     4846.41     81.45 o
  -1   1   9      120.51      117.30     39.02 o
   1   1   9     5117.54     5285.11     99.34 o
   3   1   9     3037.13     3351.12     79.05 o
   5   1   9     1908.20     2311.28     64.74 o
   7   1   9      739.53      827.80     51.08 o
   9   1   9      459.83      391.54     47.49 o
  11   1   9       25.46      -15.26     42.54 o
  13   1   9       62.35      104.53     42.91 o
  15   1   9     2452.99     2396.88     76.62 o
  17   1   9      409.16      419.12     56.26 o
  19   1   9       10.03      -48.25     48.25 o
  21   1   9     4212.98     4138.07    108.03 o
  23   1   9      408.48      344.59     59.82 o
  25   1   9      223.78      184.80     61.07 o
  27   1   9       20.54        1.45     62.41 o
  29   1   9       88.33       68.15     68.27 o
  31   1   9      108.29       92.33     79.68 o
  33   1   9      134.22       63.15     84.70 o
 -40   2   9        2.53       24.74     88.05 o
 -38   2   9      850.97     1042.04    126.20 o
 -36   2   9        2.92      -76.19     76.19 o
 -34   2   9      149.70       95.60     65.46 o
 -32   2   9       28.15       32.15     61.80 o
 -30   2   9      164.73      132.94     59.44 o
 -28   2   9      693.00      685.80     65.73 o
 -26   2   9      162.31      141.37     52.58 o
 -24   2   9      491.82      422.54     58.13 o
 -22   2   9     3113.00     2995.28     78.76 o
 -20   2   9     3024.13     2751.09     71.23 o
 -18   2   9    19330.83    19550.59    237.13 o
 -16   2   9      523.91      523.00     39.58 o
 -14   2   9     1153.59     1454.80     49.85 o
 -12   2   9     2568.06     2630.82     60.37 o
 -10   2   9     7011.73     7880.18    103.65 o
  -8   2   9      269.77      336.39     32.43 o
  -6   2   9    14938.90    15460.54    181.84 o
  -4   2   9       28.59       -1.49     29.05 o
  -2   2   9      232.79      270.43     36.16 o
   0   2   9      508.58      535.96     39.12 o
   2   2   9     9769.29     9854.18    140.90 o
   4   2   9     5736.24     5736.03     99.31 o
   6   2   9     2753.76     2596.17     70.71 o
   8   2   9     1049.44     1112.67     54.17 o
  10   2   9    15301.56    15380.77    182.03 o
  12   2   9     3524.43     3586.23     83.30 o
  14   2   9     2307.60     2188.19     68.37 o
  16   2   9      400.64      479.71     55.56 o
  18   2   9     5269.73     5067.92    111.48 o
  20   2   9      543.58      614.21     60.10 o
  22   2   9      130.31      222.32     58.68 o
  24   2   9      143.89      245.31     62.86 o
  26   2   9     1887.12     1721.05     88.69 o
  28   2   9      102.79      102.78     71.71 o
  30   2   9      575.27      497.07     85.65 o
  32   2   9      238.96      148.70     82.77 o
 -39   3   9      167.85      108.25     95.58 o
 -37   3   9      186.46      174.27     84.87 o
 -35   3   9      315.95      222.66     68.60 o
 -33   3   9       66.41      -18.34     56.78 o
 -31   3   9        1.23      -45.52     55.06 o
 -29   3   9      185.94      177.58     59.67 o
 -27   3   9        1.34      -53.15     53.15 o
 -25   3   9        3.37       29.69     51.00 o
 -23   3   9      615.66      685.06     62.91 o
 -21   3   9      229.61      188.48     43.14 o
 -19   3   9      617.30      499.01     42.99 o
 -17   3   9     2736.08     2809.75     99.63 o
 -15   3   9       77.44       32.77     37.90 o
 -13   3   9       57.27       59.64     31.45 o
 -11   3   9      888.72      915.52     40.84 o
  -9   3   9      322.35      351.25     34.79 o
  -7   3   9       82.33      123.42     31.94 o
  -5   3   9      513.74      545.76     37.66 o
  -3   3   9      581.77      535.75     37.74 o
  -1   3   9      136.32      130.73     32.94 o
   1   3   9     1325.27     1502.91     67.40 o
   3   3   9     3622.45     3691.48     83.13 o
   5   3   9     4916.97     5569.62    103.38 o
   7   3   9     3321.74     3059.45     84.38 o
   9   3   9        0.03        4.41     39.59 o
  11   3   9     2990.12     3173.01     74.99 o
  13   3   9     1472.91     1454.42     62.74 o
  15   3   9     1544.37     1496.61     62.84 o
  17   3   9        0.66       -2.48     47.01 o
  19   3   9      231.03      143.88     49.77 o
  21   3   9     1385.92     1268.51     75.19 o
  23   3   9      178.37      245.88     61.75 o
  25   3   9      245.78      156.60     67.03 o
  27   3   9        0.96       17.74     65.15 o
  29   3   9        4.11      -39.23     71.85 o
  31   3   9      790.55      718.24     94.95 o
  33   3   9      461.81      459.49     92.43 o
 -40   4   9        0.41       42.83     89.97 o
 -38   4   9      236.05      292.80     89.39 o
 -36   4   9      147.00      225.13     70.59 o
 -34   4   9      890.11      937.78     79.54 o
 -32   4   9      911.25      865.61     75.26 o
 -30   4   9     1548.69     1429.06     83.71 o
 -28   4   9     1129.80     1112.22     69.59 o
 -26   4   9     2059.65     2227.48     81.79 o
 -24   4   9     5752.14     5380.13    114.21 o
 -22   4   9      465.80      549.06     54.03 o
 -20   4   9      351.41      439.85     44.10 o
 -18   4   9     1039.13     1095.98     53.20 o
 -16   4   9       51.59       67.63     39.52 o
 -14   4   9       64.66      126.08     38.85 o
 -12   4   9      179.59      191.82     33.92 o
 -10   4   9      268.31      237.70     32.50 o
  -8   4   9     2815.00     2843.31     64.43 o
  -6   4   9        5.22       45.04     31.37 o
  -4   4   9       31.99       25.15     28.81 o
  -2   4   9     3084.25     3182.56     64.25 o
   0   4   9     1977.83     2246.86     49.75 o
   2   4   9      170.83      224.87     34.21 o
   4   4   9        8.04       -0.34     35.15 o
   6   4   9       76.88       90.42     41.63 o
   8   4   9     2471.16     2503.42     72.98 o
  10   4   9     7028.50     6992.63    116.43 o
  12   4   9      735.68      734.75     50.33 o
  14   4   9       16.96       38.88     46.29 o
  16   4   9     1005.98     1061.01     57.64 o
  18   4   9      505.49      450.52     56.75 o
  20   4   9      114.93       90.88     52.41 o
  22   4   9      181.44      168.86     64.18 o
  24   4   9        3.17      -43.42     59.90 o
  26   4   9      142.34      106.45     66.44 o
  28   4   9     2158.07     2391.00    108.20 o
  30   4   9      340.31      310.66     78.68 o
  32   4   9       11.96       18.17     87.31 o
 -39   5   9     1023.74      975.96    106.10 o
 -37   5   9      681.40      706.44     88.57 o
 -35   5   9     2017.89     1886.36     98.44 o
 -33   5   9      169.29       88.72     64.26 o
 -31   5   9      208.51      184.96     61.57 o
 -29   5   9        6.48      -23.54     57.12 o
 -27   5   9     1477.56     1518.32     73.97 o
 -25   5   9      226.71      142.62     51.16 o
 -23   5   9      450.20      356.62     49.01 o
 -21   5   9     7200.30     7621.38    129.43 o
 -19   5   9       57.74       10.49     40.31 o
 -17   5   9     4128.03     4021.57     83.11 o
 -15   5   9     7029.04     7191.18    113.66 o
 -13   5   9     5789.78     5702.79     87.29 o
 -11   5   9     5105.14     5309.39     73.77 o
  -9   5   9     1002.43      901.67     38.63 o
  -7   5   9     4501.71     4802.02     89.26 o
  -5   5   9      322.43      270.87     34.31 o
  -3   5   9      958.29     1286.74     44.06 o
  -1   5   9     7901.38     7890.09    101.28 o
   1   5   9     5921.64     5504.47     77.82 o
   3   5   9     4254.91     4454.37     72.77 o
   5   5   9       21.12       26.50     33.77 o
   7   5   9     1397.43     1520.88     52.67 o
   9   5   9     1429.18     1459.89     58.73 o
  11   5   9       36.09       42.60     45.90 o
  13   5   9     7116.80     7140.52    128.04 o
  15   5   9        1.80       -4.22     46.64 o
  17   5   9       60.07       77.46     46.27 o
  19   5   9      399.58      296.37     61.14 o
  21   5   9      932.56      926.25     76.36 o
  23   5   9      506.62      611.22     71.68 o
  25   5   9       54.19        7.59     61.81 o
  27   5   9        0.29      -63.94     63.94 o
  29   5   9       72.73       31.85     75.79 o
  31   5   9     1998.37     2281.30    156.69 o
 -38   6   9      837.22      782.54    100.20 o
 -36   6   9     1058.50     1045.07     93.77 o
 -34   6   9      817.33      912.77     79.96 o
 -32   6   9      420.27      419.99     67.66 o
 -30   6   9       39.95        8.05     60.85 o
 -28   6   9     2332.37     2427.05     94.94 o
 -26   6   9      986.88      939.15     69.46 o
 -24   6   9     4633.22     4725.99    107.05 o
 -22   6   9      432.03      422.85     50.77 o
 -20   6   9      917.70     1040.02     54.85 o
 -18   6   9     1465.15     1770.31     58.78 o
 -16   6   9      455.79      478.40     41.38 o
 -14   6   9        5.08        7.92     32.03 o
 -12   6   9        1.36        2.48     27.51 o
 -10   6   9      125.57      152.42     27.62 o
  -8   6   9        0.86       21.00     30.98 o
  -6   6   9     4299.29     4569.34     87.47 o
  -4   6   9      343.16      392.13     35.42 o
  -2   6   9      449.53      591.19     32.88 o
   0   6   9     2665.54     2790.67     53.08 o
   2   6   9      490.92      515.57     32.52 o
   4   6   9    10905.37    11375.02    127.35 o
   6   6   9     4765.24     4864.06     85.01 o
   8   6   9      357.57      484.92     40.94 o
  10   6   9     8681.75     8671.13    116.96 o
  12   6   9     1801.49     1837.00     70.84 o
  14   6   9       87.56      101.38     52.17 o
  16   6   9      245.92      229.82     61.48 o
  18   6   9      791.40      833.55     75.09 o
  20   6   9      181.02      138.83     58.36 o
  22   6   9      112.03       48.63     59.53 o
  24   6   9      537.90      475.16     70.75 o
  26   6   9      892.00      907.89     80.93 o
  28   6   9      256.18      260.03     89.58 o
  30   6   9       43.25       65.24     78.39 o
 -37   7   9      559.33      756.98     95.25 o
 -35   7   9     3825.96     3888.01    136.81 o
 -33   7   9      525.90      528.70     76.80 o
 -31   7   9     1078.33     1035.80     79.22 o
 -29   7   9      350.66      471.47     65.74 o
 -27   7   9      150.01      207.49     58.32 o
 -25   7   9      503.12      567.62     60.66 o
 -23   7   9      583.86      572.03     71.46 o
 -21   7   9      239.91      246.14     47.14 o
 -19   7   9      104.24      120.12     41.50 o
 -17   7   9        9.60       26.58     33.49 o
 -15   7   9     1806.88     1829.06     60.31 o
 -13   7   9    12515.98    13171.65    149.28 o
 -11   7   9      422.30      509.52     32.93 o
  -9   7   9    14989.96    15362.39    158.25 o
  -7   7   9      635.74      709.79     38.97 o
  -5   7   9      558.91      592.21     36.48 o
  -3   7   9      252.70      216.22     29.66 o
  -1   7   9      172.00      146.37     27.71 o
   1   7   9     2586.55     2743.96     51.77 o
   3   7   9       33.29      -26.45     26.45 o
   5   7   9       66.03       47.82     29.49 o
   7   7   9      101.71       80.13     35.88 o
   9   7   9        3.70      -39.73     39.73 o
  11   7   9     1695.09     1636.19     75.08 o
  13   7   9     1233.99     1287.92     71.37 o
  15   7   9     2197.14     1869.08     82.27 o
  17   7   9      913.38      830.85     66.43 o
  19   7   9      475.97      379.12     68.31 o
  21   7   9        1.09      -59.70     59.70 o
  23   7   9     1108.37     1177.21    115.02 o
  25   7   9      668.55      835.80    107.01 o
  27   7   9       48.29       67.38    105.40 o
  29   7   9       45.87      -76.07     77.71 o
 -36   8   9      277.95      130.00     93.46 o
 -34   8   9      488.25      540.76     79.27 o
 -32   8   9        8.30      -51.72     58.50 o
 -30   8   9     1322.64     1322.05     77.91 o
 -28   8   9      206.09      159.56     58.12 o
 -26   8   9      139.53      119.99     57.44 o
 -24   8   9     1304.56     1166.62     69.72 o
 -22   8   9       72.55       90.35     45.20 o
 -20   8   9     4327.32     4177.36     97.47 o
 -18   8   9     4479.01     4381.08     90.44 o
 -16   8   9     3234.47     3143.86     73.10 o
 -14   8   9     1601.52     1466.63     47.52 o
 -12   8   9      218.11      225.68     33.40 o
 -10   8   9     8561.77     9151.94    109.12 o
  -8   8   9      193.50      249.69     39.99 o
  -6   8   9     5155.99     5400.34     93.26 o
  -4   8   9      462.24      525.95     36.73 o
  -2   8   9     2130.41     2502.14     57.26 o
   0   8   9     2730.57     2725.22     62.45 o
   2   8   9       45.94       55.39     28.51 o
   4   8   9      948.70     1119.29     42.50 o
   6   8   9      114.35      159.93     35.88 o
   8   8   9      284.41      180.16     40.70 o
  10   8   9      182.24      180.00     52.84 o
  12   8   9     1614.47     1583.57     72.29 o
  14   8   9      797.99      890.17     68.68 o
  16   8   9      198.50      217.68     61.40 o
  18   8   9      286.41      308.97     61.88 o
  20   8   9     1119.04     1127.94     79.45 o
  22   8   9      839.16      831.19     89.78 o
  24   8   9      623.42      662.95     94.69 o
  26   8   9      421.34      198.98     88.99 o
  28   8   9        0.33      -84.83     86.10 o
 -35   9   9     1144.40     1172.40     89.17 o
 -33   9   9      171.63      115.52     67.34 o
 -31   9   9      310.89      321.95     63.37 o
 -29   9   9       50.98       27.82     53.81 o
 -27   9   9     4211.82     4153.65    115.49 o
 -25   9   9      909.10     1003.41     61.48 o
 -23   9   9      186.08      187.27     45.68 o
 -21   9   9      124.36       86.04     40.60 o
 -19   9   9      167.22      151.24     47.49 o
 -17   9   9     3427.82     3275.82     93.92 o
 -15   9   9     4282.42     4436.46    113.02 o
 -13   9   9      279.91      177.78     46.19 o
 -11   9   9        4.10       19.84     44.73 o
  -9   9   9      752.30      889.68     52.55 o
  -7   9   9     5995.09     6057.96    147.13 o
  -5   9   9      124.86       -2.05     32.42 o
  -3   9   9      265.32      256.98     32.79 o
  -1   9   9       86.05       75.38     31.40 o
   1   9   9      272.78      220.92     38.39 o
   3   9   9       34.26       36.25     33.91 o
   5   9   9      382.36      289.20     41.82 o
   7   9   9      253.81      305.02     50.93 o
   9   9   9     2974.95     3063.80     89.16 o
  11   9   9       48.65      101.20     50.95 o
  13   9   9     2010.64     2043.66     83.29 o
  15   9   9        0.34       46.23     61.28 o
  17   9   9      547.66      646.68     70.73 o
  19   9   9      251.29      240.49     73.83 o
  21   9   9      722.72      692.33     87.18 o
  23   9   9     1297.74     1249.88    100.63 o
  25   9   9      219.36      207.22     93.25 o
  27   9   9     1087.01     1184.78    116.99 o
 -34  10   9        2.45      -81.99     81.99 o
 -32  10   9      341.32      233.83     78.54 o
 -30  10   9      165.70      135.61     70.26 o
 -28  10   9      470.58      417.40     77.39 o
 -26  10   9       19.96       -3.93     65.42 o
 -24  10   9      998.87     1067.01     67.83 o
 -22  10   9      414.72      408.91     57.03 o
 -20  10   9      932.25      995.11     73.13 o
 -18  10   9     1338.44     1254.57     71.86 o
 -16  10   9     1094.93     1144.73     59.80 o
 -14  10   9     4058.75     3763.70    101.61 o
 -12  10   9     7580.01     7415.78    127.55 o
 -10  10   9    12277.12    11863.38    218.54 o
  -8  10   9      322.70      191.20     48.58 o
  -6  10   9     7455.13     6976.65    122.29 o
  -4  10   9     1303.44     1293.48     53.13 o
  -2  10   9       86.28       55.70     36.42 o
   0  10   9     2145.06     2042.91     77.51 o
   2  10   9       39.29       -4.88     28.12 o
   4  10   9      621.78      731.76     35.04 o
   6  10   9     2417.89     2409.33     64.76 o
   8  10   9      530.05      405.22     55.12 o
  10  10   9     1868.24     1697.11     80.50 o
  12  10   9     6424.55     6302.61    138.32 o
  14  10   9      284.30      272.65     64.95 o
  16  10   9     1363.40     1338.25     84.04 o
  18  10   9      170.96      199.69     67.82 o
  20  10   9     1620.36     1727.39    100.81 o
  22  10   9       42.26       54.57     75.58 o
  24  10   9       45.68      -74.56     95.13 o
  26  10   9      238.34      100.00    103.96 o
 -33  11   9       15.38      -45.27     81.15 o
 -31  11   9      413.08      414.78    145.72 o
 -29  11   9      336.55      362.17    106.66 o
 -27  11   9      667.88      480.57     85.72 o
 -25  11   9        0.07      -46.23     57.61 o
 -23  11   9      146.00      102.42     63.32 o
 -21  11   9     2137.67     2408.57     93.46 o
 -19  11   9        5.96      -41.03     53.34 o
 -17  11   9     2161.67     2173.41     80.00 o
 -15  11   9     1717.32     1802.49     77.04 o
 -13  11   9     8775.54     9372.47    159.87 o
 -11  11   9     2339.86     2303.56     85.89 o
  -9  11   9     2708.00     2538.64     80.37 o
  -7  11   9     5049.66     4853.32    102.26 o
  -5  11   9       23.41      -12.17     63.97 o
  -3  11   9      158.42       90.77     62.79 o
  -1  11   9     7815.19     7751.96    184.28 o
   1  11   9    27385.10    26267.88    468.87 o
   3  11   9       32.70       28.78     40.94 o
   5  11   9       56.72       75.99     49.14 o
   7  11   9       16.56       34.81     41.29 o
   9  11   9     1229.86      989.09    100.60 o
  11  11   9     2588.69     2254.51     90.07 o
  13  11   9       95.42      105.48     74.03 o
  15  11   9      224.47      249.67     69.82 o
  17  11   9      972.59      961.04     86.83 o
  19  11   9      333.48      207.33     83.46 o
  21  11   9      243.67      230.11     89.38 o
  23  11   9     1242.62     1318.44    115.81 o
  25  11   9        2.07      -93.23     93.23 o
 -30  12   9      432.56      440.92     92.15 o
 -28  12   9      322.90      326.62     86.64 o
 -26  12   9       61.57      113.27     77.90 o
 -24  12   9      732.34      677.11     77.12 o
 -22  12   9      266.18      352.69     77.90 o
 -20  12   9     2259.88     2389.08     97.18 o
 -18  12   9     1249.64     1152.67     75.43 o
 -16  12   9      126.39      118.12     56.93 o
 -14  12   9      288.49      212.38     67.70 o
 -12  12   9      712.88      809.12     83.39 o
 -10  12   9      188.47      200.55     61.16 o
  -8  12   9     5456.43     5621.07    143.79 o
  -6  12   9     1213.32     1191.20     74.62 o
  -4  12   9      157.42      185.36     67.30 o
  -2  12   9      490.37      316.40    104.59 o
   0  12   9     4629.13     4024.91    207.82 o
   2  12   9        3.83      -68.50     76.76 o
   4  12   9        4.48      -34.92     52.21 o
   6  12   9     1071.33     1057.54     63.05 o
   8  12   9        0.64       -5.27     53.14 o
  10  12   9       11.62      -22.64     80.83 o
  12  12   9      128.83      104.02     54.06 o
  14  12   9       94.36       74.80     61.09 o
  16  12   9     3765.75     3662.86    173.69 o
  18  12   9     1994.04     2194.01    107.72 o
  20  12   9     4020.51     3918.05    147.97 o
  22  12   9        4.36      -64.56     86.81 o
 -29  13   9       82.60       31.34     84.02 o
 -27  13   9       47.77      -41.17     77.03 o
 -25  13   9      248.18      249.81     76.01 o
 -23  13   9      119.65       25.29     64.24 o
 -21  13   9       71.31       99.85     64.31 o
 -19  13   9      468.99      410.19     60.77 o
 -17  13   9        9.27      -35.77     83.15 o
 -15  13   9      231.25      116.20     77.02 o
 -13  13   9      551.40      624.90     83.29 o
 -11  13   9       84.68      210.19     73.34 o
  -9  13   9     2057.73     2271.74    124.46 o
  -7  13   9        3.33      -34.84     55.71 o
  -5  13   9        0.83       45.41     63.65 o
  -3  13   9     1144.41      932.16    123.52 o
  -1  13   9      295.45      176.25    104.31 o
   1  13   9       75.68       -2.25    103.67 o
   3  13   9      480.37      429.15     93.41 o
   5  13   9       31.80       44.21     56.29 o
   7  13   9      304.51      244.87     74.40 o
   9  13   9      810.98      815.74     67.07 o
  11  13   9      562.84      595.87     82.94 o
  13  13   9      427.62      472.27     86.62 o
  15  13   9      118.77      275.77     82.75 o
  17  13   9     1325.44     1461.29    117.90 o
  19  13   9       36.31        8.45     92.74 o
  21  13   9      137.07      -23.53     92.04 o
 -26  14   9      351.74      374.93    137.97 o
 -24  14   9      470.01      431.57     97.67 o
 -22  14   9      420.20      377.43     86.59 o
 -20  14   9        0.24      -14.32     73.80 o
 -18  14   9      155.67       31.48     72.79 o
 -16  14   9      824.85      744.28    103.35 o
 -14  14   9       75.22       62.29     73.81 o
 -12  14   9     2957.87     3020.35    198.22 o
 -10  14   9      428.63      391.05     85.32 o
  -8  14   9       56.93        8.47     67.83 o
  -6  14   9     1010.60      705.19    108.74 o
  -4  14   9       18.54        2.51     73.98 o
  -2  14   9        1.95      -91.24     94.61 o
   0  14   9     1382.04     1358.33    140.02 o
   2  14   9      217.76      225.73     87.84 o
   4  14   9     1224.02     1258.17    144.30 o
   6  14   9      851.08      773.05     75.00 o
   8  14   9     1328.07     1317.75    115.65 o
  10  14   9     1199.44     1244.90    104.38 o
  12  14   9     3006.17     2935.63    129.11 o
  14  14   9       48.22      145.63     81.52 o
  16  14   9       31.97       41.61     84.68 o
  18  14   9       49.13      102.71     98.82 o
 -23  15   9        3.74      -16.70     81.55 o
 -21  15   9      310.54      373.23    126.68 o
 -19  15   9      175.70      103.01     87.74 o
 -17  15   9      269.61      116.33     96.74 o
 -15  15   9      572.66      522.49    104.03 o
 -13  15   9       34.03      -33.95     77.39 o
 -11  15   9      206.15       63.09     77.29 o
  -9  15   9       51.38       22.89     73.68 o
  -7  15   9       68.21      -95.68     95.68 o
  -5  15   9      209.74      144.10    101.51 o
  -3  15   9     1035.94      798.73    117.01 o
  -1  15   9        6.05      109.06    120.84 o
   1  15   9     1073.41     1056.26    144.27 o
   3  15   9       85.51        6.45     99.10 o
   5  15   9      170.88       72.24     66.19 o
   7  15   9        7.28      -38.50     73.53 o
   9  15   9     1025.52      771.00    197.57 o
  11  15   9        5.41      -10.51     66.22 o
  13  15   9       35.59       56.28     89.50 o
  15  15   9       90.10      215.78    110.26 o
 -18  16   9      119.84     -111.89    116.06 o
 -16  16   9      415.69      456.64    111.85 o
 -14  16   9     2332.07     2180.54    139.38 o
 -12  16   9      762.00      672.13    120.93 o
 -10  16   9      420.54      295.36    115.97 o
  -8  16   9      350.72      247.13    110.82 o
  -6  16   9      129.70      128.13    105.02 o
  -4  16   9      286.61      306.97    107.44 o
  -2  16   9       80.77       47.65    103.79 o
   0  16   9      505.18      580.61    271.57 o
   2  16   9     1440.88     1513.87    123.93 o
   4  16   9       38.71      132.54     97.48 o
   6  16   9      743.35      797.99    101.72 o
   8  16   9       44.21      157.08     80.76 o
  10  16   9      305.88      462.59    115.32 o
 -13  17   9      503.84      457.34    188.62 o
 -11  17   9       62.00      227.04    160.43 o
  -9  17   9        0.19       64.78    101.33 o
  -7  17   9       27.95       -6.21    107.08 o
  -5  17   9       15.62      109.46    129.36 o
  -3  17   9       55.45      104.95    110.92 o
  -1  17   9      915.78      883.76    132.37 o
   1  17   9      250.73      208.12    116.16 o
   3  17   9       58.55      -23.69    113.64 o
   5  17   9       80.60      203.38    122.36 o
 -40   0  10      597.67      366.36    147.98 o
 -38   0  10     2808.96     3003.09    216.44 o
 -36   0  10        7.29      -37.09     98.04 o
 -34   0  10        1.79      -87.03     87.03 o
 -32   0  10        8.86      -29.19     82.42 o
 -30   0  10     6386.28     6560.94    195.69 o
 -28   0  10      572.07      579.75    101.19 o
 -26   0  10     1674.85     1604.14    114.83 o
 -24   0  10     3942.42     3606.00    143.05 o
 -22   0  10     1254.05     1280.05     88.88 o
 -20   0  10    15243.24    15018.36    253.29 o
 -18   0  10    36525.69    37585.97    525.07 o
 -16   0  10      225.45      203.70     54.89 o
 -14   0  10     9327.02     9766.25    178.89 o
 -12   0  10     1188.96     1380.08     58.44 o
 -10   0  10     8846.55     9907.92    171.72 o
  -8   0  10     1322.89     1499.03     73.79 o
  -6   0  10    11583.65    10816.29    182.05 o
  -4   0  10    31702.91    33041.88    446.38 o
  -2   0  10     5367.95     6192.52    154.83 o
   0   0  10     1629.66     1540.57     87.59 o
   2   0  10    49903.35    50478.55    778.35 o
   4   0  10    21877.03    21734.40    341.01 o
   6   0  10    40893.18    43006.03    611.88 o
   8   0  10      936.36     1037.06     87.65 o
  10   0  10     8396.29     8681.99    186.44 o
  12   0  10     1963.38     1762.70     91.97 o
  14   0  10      123.88      204.43     73.58 o
  16   0  10     6851.42     7687.06    200.27 o
  18   0  10     2751.12     2649.66    178.05 o
  20   0  10       83.39       29.51     76.30 o
  22   0  10     2924.49     2989.91    214.93 o
  24   0  10     3353.06     2896.11    189.38 o
  26   0  10       57.28       78.99     95.23 o
  28   0  10     1653.19     1674.71    141.43 o
  30   0  10       69.08      -96.77    115.14 o
  32   0  10       51.37     -111.96    128.43 o
 -39   1  10      193.90      119.84     90.22 o
 -37   1  10        4.36      -30.17     73.22 o
 -35   1  10       99.34       94.90     71.88 o
 -33   1  10      309.18      268.28     68.57 o
 -31   1  10        4.47      -11.89     56.31 o
 -29   1  10     2393.75     2304.07     93.96 o
 -27   1  10     1245.05     1223.40     84.96 o
 -25   1  10     4879.28     4974.20    127.90 o
 -23   1  10      490.35      629.05     55.84 o
 -21   1  10        5.43      -12.94     45.62 o
 -19   1  10    13643.49    13879.83    174.63 o
 -17   1  10     4707.05     4923.16     95.03 o
 -15   1  10     2872.70     2807.56     64.31 o
 -13   1  10        1.03       30.26     31.61 o
 -11   1  10      796.49      922.36     37.48 o
  -9   1  10      168.15      177.20     31.91 o
  -7   1  10     5385.68     5484.55     89.96 o
  -5   1  10     6025.97     5089.05     77.95 o
  -3   1  10     8920.10     9587.11    133.49 o
  -1   1  10      314.80      357.96     49.02 o
   1   1  10     7364.79     7435.26    125.44 o
   3   1  10    10045.50    10533.50    155.40 o
   5   1  10    19034.75    19935.57    247.42 o
   7   1  10      687.45      687.84     55.64 o
   9   1  10     1649.00     1468.08     63.44 o
  11   1  10        6.99       -7.74     49.53 o
  13   1  10      176.35       94.29     47.30 o
  15   1  10      767.02      653.10     60.18 o
  17   1  10      987.21      996.88     65.62 o
  19   1  10     4162.92     3257.27    110.75 o
  21   1  10      118.87       -2.48     53.51 o
  23   1  10     1632.93     1920.06    101.58 o
  25   1  10       12.80      -23.72     59.89 o
  27   1  10      753.67      773.88     81.22 o
  29   1  10        8.30      -73.96     73.96 o
  31   1  10      501.98      368.57     91.85 o
 -40   2  10       65.20       -3.61    109.35 o
 -38   2  10     2093.73     2168.64    128.72 o
 -36   2  10      364.95      373.09     89.27 o
 -34   2  10      287.55      278.02     69.14 o
 -32   2  10     1969.09     1996.76     94.70 o
 -30   2  10        2.81      -53.18     61.51 o
 -28   2  10      171.89       97.80     59.37 o
 -26   2  10     3825.46     3782.23    118.11 o
 -24   2  10     7488.65     7321.57    151.31 o
 -22   2  10     1913.53     1925.00     71.11 o
 -20   2  10     2059.60     1797.96     65.07 o
 -18   2  10        9.92       -8.62     41.83 o
 -16   2  10     2135.66     2010.38     58.70 o
 -14   2  10        3.16       32.61     37.68 o
 -12   2  10      431.02      373.86     36.59 o
 -10   2  10    12082.45    12520.53    155.47 o
  -8   2  10      145.26      284.87     42.83 o
  -6   2  10      618.14      673.05     42.27 o
  -4   2  10    15728.58    15325.44    185.37 o
  -2   2  10     4602.10     4724.39     86.34 o
   0   2  10      658.70      797.61     50.40 o
   2   2  10     2585.75     2613.21     71.01 o
   4   2  10       70.66       50.86     42.74 o
   6   2  10       12.23      -11.73     49.16 o
   8   2  10    12248.23    12020.19    160.81 o
  10   2  10     4641.63     4660.11     97.33 o
  12   2  10    10245.67     9939.48    136.38 o
  14   2  10    11611.06    10889.99    156.33 o
  16   2  10      334.10      362.40     55.91 o
  18   2  10      856.07      756.85     63.05 o
  20   2  10        0.01      -23.00     56.59 o
  22   2  10     1464.21     1344.53     79.79 o
  24   2  10      169.94      132.81     61.90 o
  26   2  10      768.87      724.36     79.64 o
  28   2  10      199.24      114.79     78.64 o
  30   2  10     1233.42     1212.32    104.61 o
  32   2  10     2100.82     1980.50    127.03 o
 -39   3  10      570.67      608.94    102.41 o
 -37   3  10      462.93      409.67     93.95 o
 -35   3  10       38.12      -54.36     68.76 o
 -33   3  10     1971.37     2187.42    106.18 o
 -31   3  10     1440.87     1358.04     90.28 o
 -29   3  10     2929.07     2939.47    108.94 o
 -27   3  10      519.54      469.09     63.64 o
 -25   3  10     4042.59     4161.74    119.11 o
 -23   3  10     2004.03     2078.95     80.60 o
 -21   3  10      694.87      806.15     59.77 o
 -19   3  10       10.96       18.12     40.86 o
 -17   3  10    11496.72    11292.77    153.12 o
 -15   3  10     6828.15     6541.35    112.49 o
 -13   3  10        0.42       52.68     33.97 o
 -11   3  10     1112.68     1272.48     50.48 o
  -9   3  10     1302.22     1218.56     50.16 o
  -7   3  10      460.17      455.81     40.37 o
  -5   3  10     3108.69     3476.45     93.78 o
  -3   3  10      755.80      733.10     49.90 o
  -1   3  10    14784.74    14069.72    209.69 o
   1   3  10    34197.59    34345.10    415.94 o
   3   3  10      197.99      107.06     49.37 o
   5   3  10      285.93      326.79     51.98 o
   7   3  10     1269.45     1177.75     66.81 o
   9   3  10        5.30       31.89     46.17 o
  11   3  10        0.72       57.84     42.93 o
  13   3  10     6644.06     6879.54    121.43 o
  15   3  10       39.34       14.63     43.30 o
  17   3  10      460.42      497.75     56.12 o
  19   3  10      915.16      979.36     69.77 o
  21   3  10     5310.06     4991.63    129.52 o
  23   3  10     2259.84     2008.73     97.55 o
  25   3  10     1030.88      946.04     83.62 o
  27   3  10       18.01      -30.88     66.02 o
  29   3  10      553.82      674.30     92.14 o
  31   3  10       66.92       14.90     82.07 o
 -38   4  10      173.53      -19.49     81.98 o
 -36   4  10        7.36      -71.17     71.17 o
 -34   4  10     1319.86     1351.03     95.82 o
 -32   4  10       55.04       11.33     64.70 o
 -30   4  10      868.79      765.53     85.36 o
 -28   4  10       35.63       41.63     60.92 o
 -26   4  10      256.56      208.14     58.48 o
 -24   4  10     2120.45     2073.75     84.71 o
 -22   4  10     4422.88     4747.94    111.42 o
 -20   4  10    14128.88    14014.16    210.29 o
 -18   4  10     6661.89     6785.21    120.81 o
 -16   4  10       59.56       93.33     41.11 o
 -14   4  10     2840.93     2908.85     68.68 o
 -12   4  10      285.86      311.11     38.43 o
 -10   4  10     1095.63     1100.95     50.92 o
  -8   4  10    17716.77    18131.94    220.05 o
  -6   4  10     1083.67     1065.99     49.92 o
  -4   4  10     3527.26     3575.58     76.57 o
  -2   4  10     3176.73     3184.94     71.79 o
   0   4  10     1599.96     1631.44     49.16 o
   2   4  10     3562.86     3834.93     82.35 o
   4   4  10     3296.45     3268.42     87.55 o
   6   4  10      440.16      448.65     56.75 o
   8   4  10      436.74      579.72     56.90 o
  10   4  10     5679.91     5646.38    117.42 o
  12   4  10      440.96      468.36     56.03 o
  14   4  10     2169.86     2055.64     73.55 o
  16   4  10        1.39      -22.81     44.84 o
  18   4  10      293.98      143.40     57.35 o
  20   4  10     1242.83     1163.59     81.37 o
  22   4  10      589.60      559.56     72.83 o
  24   4  10     4219.43     4075.17    241.27 o
  26   4  10     2985.19     2797.89    112.91 o
  28   4  10      156.63      125.64     73.21 o
  30   4  10      604.84      492.98     93.17 o
 -39   5  10       19.23       34.93     91.45 o
 -37   5  10      316.72      272.34     88.83 o
 -35   5  10      219.66      217.84     76.76 o
 -33   5  10     1043.61      901.54     87.13 o
 -31   5  10       42.74      -59.84     70.27 o
 -29   5  10       10.86      -47.57     65.37 o
 -27   5  10      369.98      324.92     66.48 o
 -25   5  10      342.73      323.62     58.98 o
 -23   5  10     1161.45     1211.09     65.99 o
 -21   5  10      935.40      855.90     60.40 o
 -19   5  10     3649.26     3746.51     88.83 o
 -17   5  10      572.47      512.33     44.90 o
 -15   5  10     5725.21     5614.62     95.56 o
 -13   5  10     3726.17     3818.90     78.02 o
 -11   5  10     2524.87     2159.49     60.05 o
  -9   5  10      556.45      404.05     50.86 o
  -7   5  10      866.36      842.03     48.61 o
  -5   5  10     5006.54     4500.53     93.91 o
  -3   5  10      201.60      177.35     30.94 o
  -1   5  10     1209.37     1034.14     41.51 o
   1   5  10      106.20      133.16     31.64 o
   3   5  10       81.27       87.20     36.58 o
   5   5  10      111.95       93.84     40.86 o
   7   5  10      272.77      238.89     48.87 o
   9   5  10      982.27      950.90     62.90 o
  11   5  10     1922.26     2051.19     86.83 o
  13   5  10      613.70      691.03     63.54 o
  15   5  10     6229.95     6067.97    132.33 o
  17   5  10      123.27       91.79     53.45 o
  19   5  10      239.34      104.89     62.60 o
  21   5  10     1667.29     1626.63     89.22 o
  23   5  10      609.45      668.09     75.16 o
  25   5  10      940.89     1009.78     85.12 o
  27   5  10       72.15      -18.57     69.06 o
  29   5  10      812.55      852.95     95.29 o
 -38   6  10     1048.93     1188.04    118.65 o
 -36   6  10      755.55      735.80     89.12 o
 -34   6  10     2628.17     2546.12    106.25 o
 -32   6  10      206.62      173.53     68.27 o
 -30   6  10      505.85      515.38     82.39 o
 -28   6  10      744.31      734.94     70.49 o
 -26   6  10       72.18       33.17     60.26 o
 -24   6  10     1327.24     1461.90     81.58 o
 -22   6  10     3549.79     3367.76     92.42 o
 -20   6  10      837.94      765.93     60.13 o
 -18   6  10     2431.48     2296.03     72.76 o
 -16   6  10     9246.04     9168.25    130.38 o
 -14   6  10     6741.15     7287.36    108.53 o
 -12   6  10     1610.73     1726.31     52.65 o
 -10   6  10     1416.96     1641.09     50.26 o
  -8   6  10     3901.05     3771.85     74.73 o
  -6   6  10    10775.03    11445.83    146.74 o
  -4   6  10    15041.19    15618.01    179.79 o
  -2   6  10      682.35      654.02     38.96 o
   0   6  10      197.72      135.55     22.80 o
   2   6  10     4841.79     5001.87     82.24 o
   4   6  10      134.49       82.23     26.74 o
   6   6  10      304.74      177.48     42.24 o
   8   6  10     1250.10     1145.04     57.01 o
  10   6  10     1911.32     2076.72     76.01 o
  12   6  10     5793.98     5762.10    128.41 o
  14   6  10     2823.75     2674.90     99.71 o
  16   6  10      356.00      252.70     65.68 o
  18   6  10    11632.35    11315.92    211.64 o
  20   6  10      206.15      118.60     72.78 o
  22   6  10      495.59      405.92     70.73 o
  24   6  10        2.99      -60.92     60.92 o
  26   6  10      486.28      641.37     87.26 o
  28   6  10      252.98      356.01     94.92 o
  30   6  10      501.29      562.02    106.56 o
 -37   7  10      557.98      483.54     93.19 o
 -35   7  10     1123.59     1262.58     97.23 o
 -33   7  10        1.06      -66.76     66.76 o
 -31   7  10      224.00      169.64     68.55 o
 -29   7  10       43.96       69.38     59.31 o
 -27   7  10     8442.99     8692.09    173.09 o
 -25   7  10     6304.39     6434.39    152.42 o
 -23   7  10     2328.36     2362.32     89.18 o
 -21   7  10     1922.82     1879.53     74.97 o
 -19   7  10     4612.56     4732.95    134.78 o
 -17   7  10      436.77      471.52     51.80 o
 -15   7  10     3869.81     4157.10     93.11 o
 -13   7  10     6500.75     6784.98     96.17 o
 -11   7  10     5287.43     5463.45     89.78 o
  -9   7  10     4969.58     5276.93     89.02 o
  -7   7  10     6213.33     6654.30     94.86 o
  -5   7  10     6109.00     6089.92     89.64 o
  -3   7  10     3385.30     3294.68     67.40 o
  -1   7  10      182.80      244.99     33.25 o
   1   7  10       15.01       22.11     28.50 o
   3   7  10     1767.71     1952.92     50.95 o
   5   7  10     6382.50     6579.04     95.05 o
   7   7  10      439.81      466.10     54.32 o
   9   7  10     7116.89     6859.31    136.13 o
  11   7  10      741.51      913.70     66.19 o
  13   7  10      245.35      168.42     56.92 o
  15   7  10     2621.47     2625.63    142.99 o
  17   7  10      760.45      885.34     70.25 o
  19   7  10      289.67      237.75     69.37 o
  21   7  10      343.36      318.91     73.61 o
  23   7  10      652.73      676.12     80.98 o
  25   7  10      138.17      102.55     82.46 o
  27   7  10     1051.93     1170.39    114.51 o
  29   7  10      984.44      907.22    137.01 o
 -36   8  10      565.23      581.26     91.86 o
 -34   8  10      826.23      805.47     85.58 o
 -32   8  10       96.68      -41.68     63.28 o
 -30   8  10     2684.16     2669.41    102.23 o
 -28   8  10      270.36      236.09     61.40 o
 -26   8  10      361.34      408.04     65.21 o
 -24   8  10     2052.35     2082.14     87.29 o
 -22   8  10      139.06      151.77     51.43 o
 -20   8  10      499.74      546.20     55.16 o
 -18   8  10       51.58       -4.74     44.08 o
 -16   8  10      927.56      930.58     53.93 o
 -14   8  10     2507.21     2469.58     66.83 o
 -12   8  10     1367.69     1314.69     51.31 o
 -10   8  10        3.80       -5.14     38.41 o
  -8   8  10     3218.92     3436.56     78.19 o
  -6   8  10     3020.32     3001.14     76.49 o
  -4   8  10      202.01      194.56     39.20 o
  -2   8  10     1701.32     1910.77     53.34 o
   0   8  10      348.23      360.38     37.79 o
   2   8  10     4152.04     4155.50     88.01 o
   4   8  10       33.11       59.16     50.29 o
   6   8  10    10705.38    10771.04    154.78 o
   8   8  10     6605.45     6174.73    126.25 o
  10   8  10      944.70      911.46     64.46 o
  12   8  10      529.52      490.40     63.82 o
  14   8  10     5581.11     5543.06    134.30 o
  16   8  10      230.35      184.03     68.46 o
  18   8  10      148.44       61.73     59.15 o
  20   8  10        5.40      -64.99     64.99 o
  22   8  10     2390.63     2553.97    176.48 o
  24   8  10      923.25      846.74    101.93 o
  26   8  10     1325.64     1317.83    117.43 o
  28   8  10        0.01      -47.49     92.17 o
 -35   9  10       60.58      -54.76     72.37 o
 -33   9  10       12.56      -64.99     64.99 o
 -31   9  10      426.59      387.89     67.01 o
 -29   9  10      662.20      618.43     65.68 o
 -27   9  10      628.06      529.38     64.59 o
 -25   9  10     1974.25     2120.07     87.74 o
 -23   9  10       60.45       -1.23     48.39 o
 -21   9  10      150.80       76.11     45.88 o
 -19   9  10      268.52      304.79     46.32 o
 -17   9  10      962.02     1011.14     57.15 o
 -15   9  10      711.35      789.05     40.50 o
 -13   9  10        1.37       -0.97     29.30 o
 -11   9  10        0.63       22.28     29.90 o
  -9   9  10     2860.51     3028.89     70.22 o
  -7   9  10      397.53      421.76     38.48 o
  -5   9  10       21.69       -7.89     36.72 o
  -3   9  10     3544.92     3557.23     82.02 o
  -1   9  10     1979.31     1754.22     66.99 o
   1   9  10      129.84      112.98     46.44 o
   3   9  10      977.85      841.45     61.82 o
   5   9  10       92.71       44.29     47.18 o
   7   9  10       32.09      -48.34     48.34 o
   9   9  10        0.34       -3.17     49.96 o
  11   9  10      145.10      114.52     55.84 o
  13   9  10     3511.74     3521.41    107.07 o
  15   9  10     5950.86     5846.25    148.99 o
  17   9  10        7.37       29.08     64.30 o
  19   9  10      710.99      562.71     84.68 o
  21   9  10     1282.24     1395.70    155.65 o
  23   9  10       59.38      -15.13     84.76 o
  25   9  10      918.48     1278.30    203.17 o
  27   9  10      319.62      227.09    132.83 o
 -32  10  10        2.02      -26.40     75.30 o
 -30  10  10       33.20       87.99     71.45 o
 -28  10  10     3016.57     3142.29    126.61 o
 -26  10  10      535.43      422.10     77.54 o
 -24  10  10      706.63      663.13     67.77 o
 -22  10  10        2.80      -19.40     51.91 o
 -20  10  10      167.96      120.87     55.86 o
 -18  10  10     5359.13     5249.14    132.17 o
 -16  10  10      210.83      214.51     53.02 o
 -14  10  10     4041.70     3711.60     90.63 o
 -12  10  10       16.66      -43.94     47.85 o
 -10  10  10      650.24      591.94     57.30 o
  -8  10  10     1746.80     1743.90     70.88 o
  -6  10  10       74.90      -37.34     47.51 o
  -4  10  10     1223.77     1217.37     69.77 o
  -2  10  10      737.37      613.98     57.99 o
   0  10  10     2434.08     2306.57     63.07 o
   2  10  10      748.59      658.18     49.71 o
   4  10  10      610.82      619.04     53.16 o
   6  10  10      362.94      379.20     54.67 o
   8  10  10      828.93      833.56     64.70 o
  10  10  10      777.68      754.78     69.47 o
  12  10  10     1689.02     1841.12     89.04 o
  14  10  10     1046.52     1013.00     79.31 o
  16  10  10      126.78       12.53     63.41 o
  18  10  10      248.33      143.96     78.11 o
  20  10  10      208.72      157.36     89.52 o
  22  10  10     1026.40     1151.94    118.50 o
  24  10  10      703.30      672.28    117.12 o
 -31  11  10       32.25      -25.39     79.66 o
 -29  11  10     2501.50     2709.14    157.74 o
 -27  11  10       26.89       22.84     84.57 o
 -25  11  10      241.08      124.52     72.13 o
 -23  11  10       47.27       79.30     58.05 o
 -21  11  10      311.44      384.15     69.04 o
 -19  11  10        3.53      -49.87     55.05 o
 -17  11  10       41.08      129.80     66.44 o
 -15  11  10     2551.35     2582.96    101.86 o
 -13  11  10      746.58      735.41     63.74 o
 -11  11  10        0.46      -24.98     50.72 o
  -9  11  10       57.27      -28.44     48.54 o
  -7  11  10     2457.63     2515.34     86.04 o
  -5  11  10     1874.63     1845.58     81.61 o
  -3  11  10     1057.81      958.02     87.50 o
  -1  11  10     3647.89     3790.62    121.74 o
   1  11  10     1408.16     1416.17     77.18 o
   3  11  10      347.96      306.45     64.06 o
   5  11  10     5342.69     5363.94    114.01 o
   7  11  10        6.80      -45.46     51.43 o
   9  11  10      163.61       89.91     73.05 o
  11  11  10      524.14      401.68     69.82 o
  13  11  10     1566.19     1523.47     92.47 o
  15  11  10       37.75       36.24     68.29 o
  17  11  10     2268.77     2334.01    139.31 o
  19  11  10     1843.29     1805.91    115.71 o
  21  11  10     1081.88     1141.41    168.06 o
  23  11  10     1809.01     1754.42    135.95 o
 -30  12  10       98.17      118.61     87.58 o
 -28  12  10      420.18      359.13     90.42 o
 -26  12  10      480.35      387.23     93.14 o
 -24  12  10       20.88      -21.27     59.79 o
 -22  12  10      239.13       61.85     61.53 o
 -20  12  10     1946.51     2028.12    105.20 o
 -18  12  10     2255.15     2034.80     99.26 o
 -16  12  10     6099.19     5600.34    157.76 o
 -14  12  10     8050.46     8136.45    186.94 o
 -12  12  10      344.13      285.80     67.38 o
 -10  12  10     3846.72     3705.88    133.53 o
  -8  12  10     2610.73     2653.50    172.63 o
  -6  12  10       19.72       38.97     62.44 o
  -4  12  10     1628.31     1735.68    102.74 o
  -2  12  10     4080.61     4406.19    156.35 o
   0  12  10      374.90      308.39     62.50 o
   2  12  10      540.44      363.74     63.22 o
   4  12  10      767.97      701.19     72.27 o
   6  12  10       56.09       43.31     61.34 o
   8  12  10      139.78       57.35     72.08 o
  10  12  10      202.96      171.97     54.93 o
  12  12  10      278.71      209.89     68.86 o
  14  12  10     2571.30     2634.66    110.75 o
  16  12  10        0.68      -73.34     75.41 o
  18  12  10      781.29      778.26    103.82 o
  20  12  10     2996.22     2966.86    163.38 o
  22  12  10      288.78       20.92    151.50 o
 -27  13  10       22.70      -60.93     80.81 o
 -25  13  10        9.20      -71.34     71.34 o
 -23  13  10      227.62      224.75     64.60 o
 -21  13  10       39.62       54.37     70.18 o
 -19  13  10       92.81       78.82     89.17 o
 -17  13  10     3233.36     3262.81    117.48 o
 -15  13  10      363.73      312.75     92.54 o
 -13  13  10        4.17      -84.62     84.62 o
 -11  13  10      319.36      485.10     84.91 o
  -9  13  10     7025.58     6865.48    252.20 o
  -7  13  10      145.55      177.41     66.93 o
  -5  13  10      765.39      695.72     74.74 o
  -3  13  10      261.06      227.67     77.35 o
  -1  13  10       21.83       27.83     70.36 o
   1  13  10     1050.72     1071.95     69.12 o
   3  13  10      245.10      261.01     61.26 o
   5  13  10     1076.91     1165.03     78.71 o
   7  13  10      710.01      779.99     84.23 o
   9  13  10      239.81      228.55     98.47 o
  11  13  10      139.79       44.44     89.04 o
  13  13  10       17.17       10.97     95.27 o
  15  13  10       30.72       44.66     94.92 o
  17  13  10       29.81       20.55    100.06 o
  19  13  10      167.23       79.28    151.06 o
 -24  14  10       57.53      -99.08    106.77 o
 -22  14  10        0.20       -1.39    130.97 o
 -20  14  10        0.31      -28.07     87.93 o
 -18  14  10        5.63      -91.95     91.95 o
 -16  14  10      729.43      568.17    106.21 o
 -14  14  10      358.71      197.69    102.56 o
 -12  14  10      208.91      167.22     79.86 o
 -10  14  10      174.57      230.35     80.72 o
  -8  14  10      236.01      241.96     87.59 o
  -6  14  10      763.45      798.63     86.78 o
  -4  14  10      478.33      442.16     70.69 o
  -2  14  10     1194.51     1376.56    144.65 o
   0  14  10        6.62       16.76     69.77 o
   2  14  10       28.34       66.18     46.53 o
   4  14  10        4.82      -55.70     71.02 o
   6  14  10        0.54        3.10     67.93 o
   8  14  10     1261.54     1562.41     97.52 o
  10  14  10      399.49      427.60    100.71 o
  12  14  10       55.59       42.56     95.86 o
  14  14  10      688.84      886.28    117.71 o
  16  14  10      948.63      888.53    187.67 o
 -21  15  10      319.05      325.31    114.14 o
 -19  15  10        6.09      -73.94     97.81 o
 -17  15  10     1317.53     1114.47    126.89 o
 -15  15  10      370.24      280.04    149.98 o
 -13  15  10      275.51      256.23    107.89 o
 -11  15  10      521.42      602.19     99.02 o
  -9  15  10      193.28      237.13     85.49 o
  -7  15  10        2.92      -86.97    138.55 o
  -5  15  10      373.63      457.13    127.15 o
  -3  15  10      693.12      890.12     86.88 o
  -1  15  10     1758.47     1724.34    161.68 o
   1  15  10     1615.77     1562.97    115.08 o
   3  15  10      119.04      219.74     58.68 o
   5  15  10        0.49        8.87     64.44 o
   7  15  10       88.84      164.31     73.64 o
   9  15  10       63.47       95.52     93.48 o
  11  15  10       59.60      -17.33     91.06 o
  13  15  10       75.29      108.73     97.79 o
 -16  16  10     1654.29     2065.32    207.42 o
 -14  16  10     2740.83     3197.96    331.61 o
 -12  16  10       94.46      -86.27    160.68 o
 -10  16  10     1281.46     1726.97    127.72 o
  -8  16  10      260.84      290.00    148.17 o
  -6  16  10      203.53      210.93    190.10 o
  -4  16  10      209.50       81.19    137.68 o
  -2  16  10       47.03       31.76    118.37 o
   0  16  10      166.91      148.54     97.72 o
   2  16  10       62.32      157.07     83.30 o
   4  16  10        0.07       21.64     83.84 o
   6  16  10     2831.86     3493.42    286.07 o
   8  16  10     3229.65     3748.33    156.40 o
  -7  17  10       10.85      -43.65    127.05 o
  -5  17  10     1541.14     2184.71    214.75 o
  -3  17  10      549.26      743.62    105.80 o
  -1  17  10       76.11      233.48    134.25 o
 -39   1  11       30.45      -96.60    109.67 o
 -37   1  11      191.49        2.46     82.24 o
 -35   1  11      455.52      311.41     71.39 o
 -33   1  11       62.11      -58.16     58.16 o
 -31   1  11       35.72       13.53     60.24 o
 -29   1  11      226.42       96.63     62.22 o
 -27   1  11        5.07      -48.24     57.37 o
 -25   1  11      595.94      727.87     66.05 o
 -23   1  11     1706.80     1683.32     80.06 o
 -21   1  11      923.41      902.38     58.97 o
 -19   1  11      125.28      140.21     47.07 o
 -17   1  11        0.26       13.54     43.57 o
 -15   1  11     1828.63     1928.79     57.43 o
 -13   1  11      199.02      216.93     35.70 o
 -11   1  11     1682.46     1653.00     50.30 o
  -9   1  11       14.88       -9.45     33.32 o
  -7   1  11     1989.97     2180.20     58.17 o
  -5   1  11     3821.25     3771.12     72.40 o
  -3   1  11     8537.49     9146.92    135.97 o
  -1   1  11      846.88      889.83     54.25 o
   1   1  11        0.17      -12.91     51.88 o
   3   1  11       38.47       47.24     56.62 o
   5   1  11       65.45       49.21     52.36 o
   7   1  11     1666.47     1802.72     71.07 o
   9   1  11      423.61      357.00     72.24 o
  11   1  11       65.23      -20.43     51.79 o
  13   1  11        2.25      -44.91     44.91 o
  15   1  11     4585.67     4193.92    108.29 o
  17   1  11        2.43        7.32     52.40 o
  19   1  11       37.68       42.87     54.24 o
  21   1  11      337.19      414.64     65.86 o
  23   1  11     1076.50     1032.51     92.73 o
  25   1  11       24.68       -5.64     66.23 o
  27   1  11      102.20      -75.32     75.32 o
  29   1  11       57.69       32.46     81.20 o
 -38   2  11       35.24      -16.90    102.70 o
 -36   2  11      327.36      282.22     81.96 o
 -34   2  11     1347.95     1330.60     91.05 o
 -32   2  11     2090.86     1862.36    100.67 o
 -30   2  11      365.39      306.39     64.67 o
 -28   2  11     5295.61     5542.80    143.97 o
 -26   2  11     5940.94     5972.22    142.11 o
 -24   2  11     4927.60     5090.55    122.63 o
 -22   2  11     6087.85     5902.21    129.20 o
 -20   2  11      456.74      376.18     51.19 o
 -18   2  11    17200.10    18017.60    219.47 o
 -16   2  11    18095.07    18331.46    210.01 o
 -14   2  11     3657.32     4532.35     90.47 o
 -12   2  11    11425.85    12092.27    157.15 o
 -10   2  11     1324.93     1193.44     54.49 o
  -8   2  11        1.96       -0.04     42.45 o
  -6   2  11      229.37      210.34     42.84 o
  -4   2  11     2835.85     2883.24     79.47 o
  -2   2  11    17070.88    17546.71    202.62 o
   0   2  11     8227.68     8602.45    141.04 o
   2   2  11     1199.96     1433.44     65.16 o
   4   2  11      330.22      357.17     51.07 o
   6   2  11       85.98      -24.72     52.07 o
   8   2  11      414.43      296.22     56.90 o
  10   2  11     1374.06     1307.74     66.03 o
  12   2  11       71.14      116.41     50.08 o
  14   2  11      169.63      179.36     48.53 o
  16   2  11     4694.53     4224.51    118.69 o
  18   2  11     3081.36     3055.06    132.05 o
  20   2  11      284.66      258.11     63.72 o
  22   2  11      193.15      224.25     63.40 o
  24   2  11      119.88      102.27     67.09 o
  26   2  11      262.72      162.41     79.88 o
  28   2  11       45.05       -3.54     78.56 o
  30   2  11      926.70      967.21    104.04 o
 -39   3  11      101.21       -3.65     89.08 o
 -37   3  11        0.09       58.62     82.57 o
 -35   3  11       28.18       97.82     74.67 o
 -33   3  11      305.88      257.79     72.17 o
 -31   3  11       23.81      -63.16     63.16 o
 -29   3  11      919.52      929.39     79.91 o
 -27   3  11       33.52       32.88     60.87 o
 -25   3  11      378.80      342.36     62.39 o
 -23   3  11     1464.93     1423.84     71.41 o
 -21   3  11      751.22      742.39     59.29 o
 -19   3  11      162.55      140.44     44.92 o
 -17   3  11     3859.58     3957.09     93.77 o
 -15   3  11       64.12       65.57     39.01 o
 -13   3  11      219.56      119.82     38.29 o
 -11   3  11        0.79      -16.10     39.16 o
  -9   3  11       12.96       43.81     44.88 o
  -7   3  11     1866.11     2080.19     76.68 o
  -5   3  11      854.33     1111.81     62.56 o
  -3   3  11        0.26       14.17     49.94 o
  -1   3  11      387.90      403.63     52.94 o
   1   3  11      781.81     1056.52     70.29 o
   3   3  11        3.46       17.97     54.04 o
   5   3  11     3707.22     3622.95     97.76 o
   7   3  11     8522.04     8387.05    148.60 o
   9   3  11        9.45       62.12     54.69 o
  11   3  11        0.36      -28.75     51.13 o
  13   3  11      166.89      121.66     47.86 o
  15   3  11     4256.44     4029.67    130.73 o
  17   3  11     2045.02     1882.86     84.50 o
  19   3  11      789.58      550.38     65.68 o
  21   3  11        0.11       -0.15     63.69 o
  23   3  11      689.75      782.85     80.81 o
  25   3  11      356.80      304.21     74.55 o
  27   3  11     1132.19     1144.75    101.06 o
  29   3  11       92.74      114.84     83.07 o
 -38   4  11      109.55       47.35     88.64 o
 -36   4  11      141.49      162.20     81.88 o
 -34   4  11      590.36      577.08     97.77 o
 -32   4  11     3466.07     3304.00    134.77 o
 -30   4  11     1541.95     1402.34     97.35 o
 -28   4  11      698.19      670.19     74.54 o
 -26   4  11     2593.68     2562.42     91.60 o
 -24   4  11     3440.62     3301.47    103.47 o
 -22   4  11    16343.54    15814.78    244.12 o
 -20   4  11      262.37      268.69     52.09 o
 -18   4  11        4.61       28.48     42.66 o
 -16   4  11     7699.46     7893.29    122.39 o
 -14   4  11      736.72      790.63     50.75 o
 -12   4  11       34.37       -3.98     39.30 o
 -10   4  11     1613.56     1630.23     63.97 o
  -8   4  11     1201.77     1118.00     55.41 o
  -6   4  11      592.19      618.95     49.91 o
  -4   4  11      566.28      511.98     46.39 o
  -2   4  11       90.06       36.99     46.52 o
   0   4  11       54.91       55.31     48.22 o
   2   4  11     3497.64     3423.60    121.01 o
   4   4  11     7126.75     7220.40    134.22 o
   6   4  11      450.52      402.83     62.28 o
   8   4  11       22.66      -52.88     52.88 o
  10   4  11       85.78      138.94     52.57 o
  12   4  11     1573.36     1504.80     71.57 o
  14   4  11      987.63     1114.47     71.13 o
  16   4  11     2611.35     2472.21     94.07 o
  18   4  11       10.06      -49.71     60.17 o
  20   4  11      137.18      109.20     67.39 o
  22   4  11      101.52      -13.00     63.83 o
  24   4  11        7.72      -63.39     63.39 o
  26   4  11       37.52      -18.43     71.42 o
  28   4  11        2.57      142.32     83.26 o
  30   4  11      513.30      587.10     96.20 o
 -37   5  11      566.04      572.56     95.65 o
 -35   5  11      848.65      789.97     89.69 o
 -33   5  11      942.30     1045.69     96.90 o
 -31   5  11      729.78      616.55     87.32 o
 -29   5  11     5866.05     5671.22    221.72 o
 -27   5  11      252.74      190.40     65.30 o
 -25   5  11     2254.74     2097.23     93.66 o
 -23   5  11     2317.19     2374.73     90.05 o
 -21   5  11       68.84       63.73     51.95 o
 -19   5  11     4220.81     4146.98    110.60 o
 -17   5  11       54.30       18.94     32.17 o
 -15   5  11     4733.22     5194.32    105.49 o
 -13   5  11      388.83      365.62     48.70 o
 -11   5  11     2523.11     2269.47     72.25 o
  -9   5  11     1326.33     1430.79     79.95 o
  -7   5  11      139.43      125.00     37.34 o
  -5   5  11     6064.05     6200.84    112.86 o
  -3   5  11       71.06       39.70     37.84 o
  -1   5  11      284.34      419.23     48.40 o
   1   5  11     1137.03     1080.32     46.76 o
   3   5  11     3788.67     3705.16     90.58 o
   5   5  11      809.87      781.73     59.41 o
   7   5  11     1982.43     1901.10     78.49 o
   9   5  11     1872.20     1964.49     75.50 o
  11   5  11     1936.30     1662.39     78.32 o
  13   5  11     1126.20     1074.02     71.41 o
  15   5  11      419.16      482.97     71.55 o
  17   5  11      312.87      290.74     74.27 o
  19   5  11      249.07      250.87     76.85 o
  21   5  11       28.39       21.41     64.41 o
  23   5  11     2242.97     2342.37    113.10 o
  25   5  11     1070.23     1113.86     93.08 o
  27   5  11      487.96      393.93     81.86 o
  29   5  11      146.89      245.49     94.25 o
 -36   6  11     1075.84      961.92    112.52 o
 -34   6  11       77.86      -16.68     90.16 o
 -32   6  11     2139.84     2191.10    116.54 o
 -30   6  11     2070.37     2078.93    109.28 o
 -28   6  11     3858.62     3635.65    150.75 o
 -26   6  11       55.07       90.49     62.10 o
 -24   6  11       42.60       39.26     62.37 o
 -22   6  11     1447.61     1364.53     79.20 o
 -20   6  11       24.16      -18.50     46.95 o
 -18   6  11     7274.88     7191.52    131.86 o
 -16   6  11      656.41      788.23     54.84 o
 -14   6  11     1423.11     1462.26     64.92 o
 -12   6  11      959.63     1048.97     54.31 o
 -10   6  11      922.60     1058.53     53.24 o
  -8   6  11      850.81     1064.15     54.97 o
  -6   6  11     6835.58     6883.53    118.56 o
  -4   6  11        1.63        0.91     39.78 o
  -2   6  11     8865.97     8786.92    112.12 o
   0   6  11     4657.03     4957.98     88.94 o
   2   6  11      285.13      142.81     40.28 o
   4   6  11      221.13      172.13     54.07 o
   6   6  11      729.73      747.71     58.83 o
   8   6  11    18191.89    18113.65    233.95 o
  10   6  11        6.50      -14.86     55.71 o
  12   6  11     5840.50     5464.05    133.88 o
  14   6  11     1211.29     1347.79     86.73 o
  16   6  11      254.46      120.86     66.14 o
  18   6  11     1668.57     1473.61     94.72 o
  20   6  11      528.32      543.19     80.15 o
  22   6  11       46.78      -56.03     71.88 o
  24   6  11       35.16      -10.76     74.32 o
  26   6  11     1305.72     1557.22    119.19 o
  28   6  11      350.65      256.71     88.56 o
 -35   7  11       59.20       94.87     88.82 o
 -33   7  11      172.34       62.70     78.65 o
 -31   7  11       39.13       61.00     72.06 o
 -29   7  11      883.08      849.34     81.16 o
 -27   7  11       10.26      -59.21     59.38 o
 -25   7  11     4149.37     4133.65    137.59 o
 -23   7  11     1736.34     1661.54     86.53 o
 -21   7  11     3564.42     3352.71     98.99 o
 -19   7  11       59.43       19.73     53.13 o
 -17   7  11     4817.56     4803.21    121.99 o
 -15   7  11     2858.53     3131.92     87.40 o
 -13   7  11     1961.21     1950.98     66.50 o
 -11   7  11     3306.38     3692.77    126.86 o
  -9   7  11      890.20      819.07     49.51 o
  -7   7  11     4595.08     4467.51     92.25 o
  -5   7  11      319.39      311.30     43.12 o
  -3   7  11    10731.18    10857.79    155.56 o
  -1   7  11      621.01      703.62     49.21 o
   1   7  11    10704.84    10834.65    133.77 o
   3   7  11      408.78      399.82     45.75 o
   5   7  11     5118.87     5289.52    110.60 o
   7   7  11     6364.52     6110.33    128.58 o
   9   7  11      222.78       94.95     56.49 o
  11   7  11     3136.87     3243.10    101.01 o
  13   7  11      140.23       62.93     61.45 o
  15   7  11     6231.96     5971.34    143.50 o
  17   7  11     5368.02     5591.06    152.23 o
  19   7  11       22.59      -30.09     66.33 o
  21   7  11      258.79      252.15     73.49 o
  23   7  11     2149.84     2122.36    117.05 o
  25   7  11      158.16      214.07    104.30 o
  27   7  11     3500.15     3415.38    162.49 o
 -34   8  11        3.40      -78.39     78.39 o
 -32   8  11      508.08      482.60     84.98 o
 -30   8  11     2002.26     2114.79    102.10 o
 -28   8  11     1166.23     1336.06     85.45 o
 -26   8  11       68.98       47.31     65.32 o
 -24   8  11      172.62      186.02     62.04 o
 -22   8  11        0.07      -19.53     53.48 o
 -20   8  11      107.11       89.35     49.99 o
 -18   8  11     2917.84     2770.48     87.10 o
 -16   8  11     2976.92     2847.38     92.39 o
 -14   8  11    12826.13    12416.15    188.94 o
 -12   8  11      785.49      788.81     59.25 o
 -10   8  11       15.66      -34.61     47.43 o
  -8   8  11       10.31       -2.91     44.46 o
  -6   8  11     1964.85     1924.40     75.99 o
  -4   8  11     4685.20     4522.55    115.96 o
  -2   8  11     1434.88     1456.01     65.87 o
   0   8  11      266.62      157.16     45.13 o
   2   8  11      194.09      183.75     37.12 o
   4   8  11      408.99      445.25     41.85 o
   6   8  11      272.96      268.01     41.54 o
   8   8  11       36.30      -43.66     53.53 o
  10   8  11      143.84       90.04     58.54 o
  12   8  11     1026.07     1129.39     87.39 o
  14   8  11      236.44      195.38     64.56 o
  16   8  11       63.00       47.38     63.76 o
  18   8  11        6.72      -68.30     68.30 o
  20   8  11        4.18      -56.79     72.30 o
  22   8  11       15.39      -79.85     79.85 o
  24   8  11       12.33      -73.41     89.05 o
  26   8  11     1012.87     1003.95    128.01 o
 -33   9  11      398.65      222.59     84.34 o
 -31   9  11        5.97      -67.93     67.93 o
 -29   9  11      578.81      446.60     69.48 o
 -27   9  11        3.72      -59.88     59.88 o
 -25   9  11        9.61      -55.82     55.82 o
 -23   9  11      476.36      477.01     63.10 o
 -21   9  11      578.27      599.41     56.61 o
 -19   9  11      462.31      449.10     52.68 o
 -17   9  11        7.56       71.43     44.59 o
 -15   9  11      606.52      587.15     51.64 o
 -13   9  11        5.45       36.35     43.52 o
 -11   9  11     2227.59     2122.67     76.40 o
  -9   9  11      900.51      918.85     57.14 o
  -7   9  11      910.81      772.00     57.61 o
  -5   9  11      331.57      330.89     54.07 o
  -3   9  11     1087.30      973.90     76.05 o
  -1   9  11      994.10      900.49     61.64 o
   1   9  11       47.12       46.98     51.23 o
   3   9  11     9068.91     8500.27    145.85 o
   5   9  11     3061.08     2854.22     94.54 o
   7   9  11      588.22      436.63     58.89 o
   9   9  11      551.12      544.52     64.24 o
  11   9  11     1925.05     1884.47     85.35 o
  13   9  11      156.23      159.64     66.78 o
  15   9  11      117.03      148.88     68.74 o
  17   9  11       43.90      -78.21     78.21 o
  19   9  11        0.37       -7.47     77.07 o
  21   9  11      703.38      651.33     98.33 o
  23   9  11       29.23      -81.67     86.03 o
  25   9  11       13.46      -28.96     92.05 o
 -32  10  11      867.51      914.09    122.70 o
 -30  10  11       10.47      106.56     83.09 o
 -28  10  11     3065.99     3020.82    142.21 o
 -26  10  11     1048.58     1103.57    101.69 o
 -24  10  11     1423.40     1595.20    100.01 o
 -22  10  11      321.31      298.46     66.45 o
 -20  10  11      549.25      666.03     68.70 o
 -18  10  11     1263.23     1105.61     72.78 o
 -16  10  11       87.74       73.92     54.82 o
 -14  10  11      274.67      259.49     68.16 o
 -12  10  11        2.44      -46.29     46.29 o
 -10  10  11      800.70      709.19     57.01 o
  -8  10  11       61.38       74.84     52.97 o
  -6  10  11      311.74      273.51     58.93 o
  -4  10  11      129.21      135.97     66.36 o
  -2  10  11     5865.63     5634.42    124.73 o
   0  10  11     1442.08     1449.13     66.56 o
   2  10  11      165.62       70.31     50.92 o
   4  10  11        0.98      -32.52     49.54 o
   6  10  11       12.21      -51.53     51.53 o
   8  10  11      501.78      420.90     65.35 o
  10  10  11      491.93      513.51     68.53 o
  12  10  11      811.34      777.61     85.03 o
  14  10  11        0.98      -68.27     68.27 o
  16  10  11     2310.43     2416.87    122.97 o
  18  10  11       30.61      -82.71     82.71 o
  20  10  11      657.41      620.83    108.70 o
  22  10  11     2367.15     2563.54    151.00 o
 -31  11  11       68.61      130.81    100.71 o
 -29  11  11      184.75       33.57     97.25 o
 -27  11  11      675.54      792.87    106.92 o
 -25  11  11      595.84      506.79    111.62 o
 -23  11  11       60.26       69.02     77.72 o
 -21  11  11      952.10      925.79     78.62 o
 -19  11  11        0.03      -63.32     63.32 o
 -17  11  11     9401.53     9762.94    250.96 o
 -15  11  11      157.88      174.86     64.34 o
 -13  11  11       40.84       34.84     53.37 o
 -11  11  11      353.63      294.61     53.07 o
  -9  11  11       22.17      -29.81     46.50 o
  -7  11  11        0.83        8.26     48.72 o
  -5  11  11     1182.93     1208.24     68.81 o
  -3  11  11     3147.82     3275.26    123.06 o
  -1  11  11      140.20       51.22     70.44 o
   1  11  11     1370.08     1460.44    112.56 o
   3  11  11      509.65      494.31     58.34 o
   5  11  11      189.24       62.82     58.52 o
   7  11  11      116.25       33.06     64.46 o
   9  11  11     1421.55     1489.45     95.68 o
  11  11  11       71.44       -5.02     70.38 o
  13  11  11      447.43      384.42     81.78 o
  15  11  11        7.78      -85.26     85.26 o
  17  11  11       78.51      -49.94    118.17 o
  19  11  11       53.48        1.51     91.29 o
  21  11  11      285.01      208.50    111.26 o
 -28  12  11      537.88      479.61    104.70 o
 -26  12  11      576.10      529.33     96.83 o
 -24  12  11      502.09      306.07     94.68 o
 -22  12  11      663.46      715.52     95.87 o
 -20  12  11      930.52      869.48     75.66 o
 -18  12  11      573.04      422.99     68.31 o
 -16  12  11       63.06      -21.61     56.78 o
 -14  12  11       42.51       43.36     54.17 o
 -12  12  11        1.00       59.59     66.19 o
 -10  12  11     3719.33     3375.53    109.75 o
  -8  12  11      288.98      302.77     58.12 o
  -6  12  11      111.28       23.14     58.44 o
  -4  12  11       97.29      111.80     65.67 o
  -2  12  11      220.02      329.23     73.36 o
   0  12  11      268.59      294.55     66.96 o
   2  12  11      145.50      204.37     68.66 o
   4  12  11       19.24       -9.15     77.44 o
   6  12  11      243.70      127.77     83.33 o
   8  12  11      345.89      299.28    107.47 o
  10  12  11       45.40       24.33     64.29 o
  12  12  11      571.79      459.71     80.31 o
  14  12  11      374.19      362.65     92.71 o
  16  12  11     1013.47      830.07     99.35 o
  18  12  11     1108.29      657.03    243.23 o
  20  12  11       32.93      -97.92     97.92 o
 -25  13  11        0.57        5.08     82.47 o
 -23  13  11       10.48       53.55    114.89 o
 -21  13  11       10.94      -20.59     77.49 o
 -19  13  11     1619.69     1642.37     87.44 o
 -17  13  11      766.90      773.97     68.19 o
 -15  13  11       81.36      -27.44     64.89 o
 -13  13  11        0.60      -86.43     86.43 o
 -11  13  11      103.24      -86.76     86.76 o
  -9  13  11      794.31      977.46     97.20 o
  -7  13  11       58.07       80.05     68.32 o
  -5  13  11      139.39      176.78     75.40 o
  -3  13  11        0.43      -63.40     63.40 o
  -1  13  11      311.08      311.54     74.08 o
   1  13  11      221.11      189.01     87.75 o
   3  13  11      212.22      132.00     95.79 o
   5  13  11       54.34      -80.68     80.68 o
   7  13  11      364.99      415.71    100.11 o
   9  13  11      624.15      442.27    122.39 o
  11  13  11       17.26       52.60     96.30 o
  13  13  11        4.48     -114.84    114.84 o
  15  13  11       17.04     -150.92    157.91 o
  17  13  11       61.43       78.19    126.15 o
 -22  14  11      215.18       62.36     83.41 o
 -20  14  11       13.37      -40.67     94.30 o
 -18  14  11      145.93      175.66     76.47 o
 -16  14  11     1399.95     1185.12    166.91 o
 -14  14  11     3203.79     3142.59    159.76 o
 -12  14  11      904.67      825.22    116.05 o
 -10  14  11      243.29       97.41    117.78 o
  -8  14  11      210.50      258.85    108.49 o
  -6  14  11      287.89      276.90     83.92 o
  -4  14  11     1366.16     1354.24     99.43 o
  -2  14  11     2127.39     2314.08    146.34 o
   0  14  11      174.69      129.95     78.25 o
   2  14  11      422.93      396.16     86.54 o
   4  14  11       52.74      -52.50    116.45 o
   6  14  11       94.66       12.17     93.52 o
   8  14  11      395.60      587.93    112.23 o
  10  14  11        0.52       19.59     99.09 o
  12  14  11      889.31      999.26    124.39 o
  14  14  11      238.70        8.92    161.54 o
 -19  15  11        0.48      -80.29    102.95 o
 -17  15  11      343.07      312.60    113.05 o
 -15  15  11      534.14      384.51    114.71 o
 -13  15  11       47.85      -99.12     99.12 o
 -11  15  11      466.72      348.56    135.15 o
  -9  15  11       25.04     -140.41    142.09 o
  -7  15  11       56.06       68.14     88.65 o
  -5  15  11      262.12      302.00    158.40 o
  -3  15  11     2010.76     2463.06    127.90 o
  -1  15  11        2.33      -72.20     99.82 o
   1  15  11      994.35     1123.59     85.97 o
   3  15  11      169.30        7.83    170.00 o
   5  15  11      104.84      160.69    118.20 o
   7  15  11        8.61     -103.02    103.02 o
   9  15  11       84.24       67.38    131.75 o
 -14  16  11       84.06     -169.07    169.07 o
 -12  16  11      248.56      378.96    122.78 o
 -10  16  11       43.31     -152.66    152.66 o
  -8  16  11       47.31      160.20    121.88 o
  -6  16  11      330.62      340.39    122.79 o
  -4  16  11      323.40      470.15    144.06 o
  -2  16  11      759.00     1101.89    112.68 o
   0  16  11      127.27       23.92    197.25 o
   2  16  11       35.78      -69.68    156.07 o
   4  16  11        0.00       -8.93     86.53 o
 -38   0  12     1605.74     1536.53    176.02 o
 -36   0  12      468.30      462.98    116.50 o
 -34   0  12     6718.20     7193.69    219.71 o
 -32   0  12    10381.84    10271.63    342.63 o
 -30   0  12     4658.00     4889.90    219.46 o
 -28   0  12     1464.42     1260.10    177.51 o
 -26   0  12     1570.77     1634.63    119.94 o
 -24   0  12      433.95      268.41     84.68 o
 -22   0  12     5381.94     5261.83    182.18 o
 -20   0  12       52.55       78.11     76.31 o
 -18   0  12    11671.96    11621.76    235.18 o
 -16   0  12     5504.51     5283.80    138.66 o
 -14   0  12     5189.03     5142.72    123.46 o
 -12   0  12    43152.77    44474.46    603.04 o
 -10   0  12    18727.77    19138.47    273.23 o
  -8   0  12    14011.16    15328.54    250.11 o
  -6   0  12      452.24      275.59     58.81 o
  -4   0  12    10172.66    10408.35    207.89 o
  -2   0  12     1401.62     1170.58     78.52 o
   0   0  12     1069.71     1209.50    104.45 o
   2   0  12     3434.22     3557.34    196.95 o
   4   0  12     1696.04     2015.59    134.39 o
   6   0  12      732.78      694.85    135.97 o
   8   0  12      578.54      458.75     88.66 o
  10   0  12     9365.17     9513.75    330.48 o
  12   0  12    12284.68    12528.50    261.13 o
  14   0  12     1779.63     1888.66    112.64 o
  16   0  12    15482.41    14973.70    312.94 o
  18   0  12      224.58      313.77     86.39 o
  20   0  12      610.48      545.18     95.41 o
  22   0  12      397.41      278.12    100.11 o
  24   0  12     1104.08      981.48    123.11 o
  26   0  12     2565.44     2400.62    193.44 o
  28   0  12        7.18      -86.67    128.56 o
 -39   1  12       30.17       54.57     96.33 o
 -37   1  12       41.10      -68.06     82.26 o
 -35   1  12     2935.64     2869.21    121.81 o
 -33   1  12        5.26      -58.57     58.57 o
 -31   1  12       24.89       31.94     66.21 o
 -29   1  12      568.92      634.93     74.28 o
 -27   1  12       26.40       23.37     59.59 o
 -25   1  12     4867.55     4764.33    128.50 o
 -23   1  12     3919.81     3876.66    114.33 o
 -21   1  12    11881.56    11862.95    200.45 o
 -19   1  12    20299.64    20687.20    268.10 o
 -17   1  12      121.03      109.67     46.02 o
 -15   1  12     3390.73     3556.73     81.58 o
 -13   1  12     2734.26     2692.16     73.63 o
 -11   1  12       51.03      101.79     36.72 o
  -9   1  12     1724.36     1748.23     57.28 o
  -7   1  12    11013.67    11714.65    156.74 o
  -5   1  12     6684.13     6654.04    105.81 o
  -3   1  12        0.65      -21.19     40.30 o
  -1   1  12      155.55       95.12     48.22 o
   1   1  12    15780.53    16239.53    232.22 o
   3   1  12    25892.74    27239.25    379.74 o
   5   1  12        0.15      -27.43     56.63 o
   7   1  12      179.52      231.77     63.12 o
   9   1  12     7975.10     8117.75    152.13 o
  11   1  12     5968.73     5595.52    122.75 o
  13   1  12       52.39       30.08     53.89 o
  15   1  12     1068.18      755.29     66.76 o
  17   1  12     1876.00     1843.90     82.15 o
  19   1  12       97.73       12.31     60.69 o
  21   1  12      244.07      110.50     63.15 o
  23   1  12      112.67       71.47     68.94 o
  25   1  12      109.12       13.26     74.76 o
  27   1  12      349.34      370.74     90.14 o
  29   1  12      441.53      699.08    108.71 o
 -38   2  12      319.74      225.29    101.61 o
 -36   2  12        0.78      -72.52     72.52 o
 -34   2  12      865.15     1011.56     87.09 o
 -32   2  12     5415.20     5269.64    140.30 o
 -30   2  12     1074.87     1015.62     82.79 o
 -28   2  12      354.29      312.46     67.29 o
 -26   2  12       94.73       16.59     58.30 o
 -24   2  12      155.57      173.27     58.84 o
 -22   2  12    12246.55    11753.15    200.70 o
 -20   2  12     3545.38     3787.82    103.78 o
 -18   2  12       39.86        5.67     43.74 o
 -16   2  12     4844.27     4829.81     95.30 o
 -14   2  12       19.03       -9.77     43.74 o
 -12   2  12     5803.75     6156.73    114.28 o
 -10   2  12       36.56       31.70     43.64 o
  -8   2  12       20.72      -10.53     44.77 o
  -6   2  12     1765.92     1750.29     63.66 o
  -4   2  12     1401.65     1585.51     66.98 o
  -2   2  12     1216.89     1448.13     64.14 o
   0   2  12      182.79      197.07     56.65 o
   2   2  12       43.19       57.58     63.18 o
   4   2  12        0.73      -55.87     55.87 o
   6   2  12        1.38      -58.34     58.34 o
   8   2  12     1404.34     1435.22     75.97 o
  10   2  12      299.30      283.39     60.67 o
  12   2  12     2021.31     2125.25     79.87 o
  14   2  12     4812.64     4518.11    139.70 o
  16   2  12      233.01      155.58     61.49 o
  18   2  12      394.94      488.36     68.18 o
  20   2  12      838.32      984.39     78.26 o
  22   2  12      126.12       56.03     68.44 o
  24   2  12     1629.96     1531.13    128.50 o
  26   2  12      130.93      -19.62     80.20 o
  28   2  12       18.33      -22.68     84.38 o
 -37   3  12        4.49      -48.24     83.01 o
 -35   3  12      166.33      100.46     78.68 o
 -33   3  12      166.63      166.75     78.59 o
 -31   3  12      524.93      407.33     81.88 o
 -29   3  12     1884.65     1876.18     88.59 o
 -27   3  12       96.40       46.55     61.67 o
 -25   3  12     2167.53     2228.64    108.59 o
 -23   3  12      833.50      834.90     64.59 o
 -21   3  12     1178.66     1013.78     64.57 o
 -19   3  12       25.73       20.75     45.49 o
 -17   3  12    13877.56    14343.70    182.55 o
 -15   3  12     7491.75     8232.19    135.11 o
 -13   3  12     1440.61     1359.19     66.08 o
 -11   3  12     9222.86     9159.02    147.95 o
  -9   3  12    11334.80    11686.37    181.10 o
  -7   3  12     6507.90     6626.21    123.47 o
  -5   3  12     1525.02     1707.48     72.50 o
  -3   3  12     5354.11     5675.82    122.06 o
  -1   3  12      495.99      390.10     57.71 o
   1   3  12     7116.87     7011.36    150.57 o
   3   3  12     2899.24     2867.43     93.09 o
   5   3  12     3948.02     4108.90    108.97 o
   7   3  12       48.55       60.97     55.85 o
   9   3  12      833.84      947.50     69.37 o
  11   3  12       29.91      -52.65     52.65 o
  13   3  12     7238.61     7276.69    146.22 o
  15   3  12       37.30       20.60     58.43 o
  17   3  12      476.57      403.18     67.03 o
  19   3  12      201.57       57.22     68.25 o
  21   3  12       22.72      -41.81     83.70 o
  23   3  12      180.07      163.20     73.08 o
  25   3  12       11.48      -71.30     71.30 o
  27   3  12     1466.55     1480.28    114.42 o
 -38   4  12       44.77       28.61     89.76 o
 -36   4  12     1954.91     2210.97    125.38 o
 -34   4  12     4398.72     4966.26    199.83 o
 -32   4  12      481.56      499.66     84.65 o
 -30   4  12       10.21      -53.76     78.55 o
 -28   4  12     1717.82     1541.18     92.35 o
 -26   4  12      130.01       34.88     63.91 o
 -24   4  12       72.69        3.67     53.37 o
 -22   4  12       69.58       46.09     51.26 o
 -20   4  12      700.73      655.76     58.72 o
 -18   4  12      785.89      748.37     51.08 o
 -16   4  12      294.28      304.21     49.62 o
 -14   4  12    15841.54    15658.79    203.10 o
 -12   4  12    21959.56    21844.26    270.58 o
 -10   4  12     2782.06     2870.09     87.54 o
  -8   4  12      316.44      272.32     54.30 o
  -6   4  12     8172.33     8538.78    149.92 o
  -4   4  12     3043.76     2938.13     83.59 o
  -2   4  12       29.92      -10.78     52.46 o
   0   4  12      140.90      199.34     56.16 o
   2   4  12     5559.60     5547.23    113.79 o
   4   4  12      613.72      616.03     65.85 o
   6   4  12      551.87      570.81     64.28 o
   8   4  12     1246.16     1232.83     71.02 o
  10   4  12     8527.77     8828.76    154.49 o
  12   4  12     1312.76     1385.03     96.97 o
  14   4  12     1782.64     1751.18    112.83 o
  16   4  12     3700.38     3729.88    148.21 o
  18   4  12      938.79     1150.69     85.72 o
  20   4  12      374.70      202.04     69.69 o
  22   4  12     1049.09      956.08    103.97 o
  24   4  12     3835.86     3732.76    131.46 o
  26   4  12     1407.86     1645.56    112.24 o
  28   4  12      252.29      340.63     90.51 o
 -37   5  12       44.73      128.21     86.75 o
 -35   5  12       29.08      -43.34     79.46 o
 -33   5  12      226.70      169.99     82.55 o
 -31   5  12      258.33      116.01     76.31 o
 -29   5  12      492.44      532.49     80.04 o
 -27   5  12      359.87      285.62     75.00 o
 -25   5  12      136.65      192.29     63.98 o
 -23   5  12    11682.28    12408.00    228.53 o
 -21   5  12     5309.51     5356.93    132.49 o
 -19   5  12       25.07        9.94     51.22 o
 -17   5  12     7921.16     7821.75    140.39 o
 -15   5  12    13348.56    12967.01    190.31 o
 -13   5  12     1101.29     1200.98     68.30 o
 -11   5  12        6.04       16.70     50.37 o
  -9   5  12    11729.54    11258.56    257.33 o
  -7   5  12     1914.23     1994.87     82.97 o
  -5   5  12     2210.63     2170.71     92.52 o
  -3   5  12     1132.96     1135.37     58.39 o
  -1   5  12      566.14      529.11     53.28 o
   1   5  12      931.59      918.58     55.69 o
   3   5  12      884.66      816.68     60.07 o
   5   5  12     4432.00     4362.65    105.94 o
   7   5  12    24645.32    24583.79    304.91 o
   9   5  12     8025.73     8607.65    162.80 o
  11   5  12     2710.23     2722.39    121.60 o
  13   5  12     7620.59     7607.25    169.39 o
  15   5  12      951.31      878.63     92.49 o
  17   5  12     2536.46     2460.12    123.71 o
  19   5  12        7.76      -27.83     74.21 o
  21   5  12     1570.19     1429.02    101.99 o
  23   5  12       88.14       63.98     79.14 o
  25   5  12      446.31      444.11     82.93 o
  27   5  12     2066.26     2054.71    121.65 o
 -36   6  12      783.81      699.82    108.34 o
 -34   6  12     1895.64     1706.01    116.37 o
 -32   6  12       26.92      -61.10     75.31 o
 -30   6  12      160.39       89.72     74.28 o
 -28   6  12     1425.65     1356.09     94.99 o
 -26   6  12      927.25      894.55     83.79 o
 -24   6  12      797.25      848.72     74.36 o
 -22   6  12      926.97      789.27     73.79 o
 -20   6  12      435.03      431.29     65.53 o
 -18   6  12     5292.37     4812.52    117.76 o
 -16   6  12     1117.66      988.28     60.84 o
 -14   6  12      249.52      230.22     53.55 o
 -12   6  12     4345.76     4231.93    108.25 o
 -10   6  12    17218.79    17580.67    242.00 o
  -8   6  12     2259.75     2285.15     77.57 o
  -6   6  12      310.52      243.93     50.92 o
  -4   6  12      416.49      441.53     44.38 o
  -2   6  12     1026.89     1082.90     58.51 o
   0   6  12      302.09      333.60     49.05 o
   2   6  12       87.60       44.92     36.09 o
   4   6  12    15957.97    16335.74    213.94 o
   6   6  12      897.97     1013.19     70.44 o
   8   6  12     3841.73     3765.81    127.39 o
  10   6  12    11737.25    11825.54    201.55 o
  12   6  12     9090.23     9216.15    177.02 o
  14   6  12     9378.78     9254.80    190.47 o
  16   6  12     2368.00     2354.51    118.37 o
  18   6  12     1227.72      987.31     90.80 o
  20   6  12      212.46      225.68     98.02 o
  22   6  12       29.02      -76.33     76.33 o
  24   6  12     1725.30     1859.32    116.05 o
  26   6  12     2479.36     2902.81    223.82 o
 -35   7  12      171.16      102.35     92.91 o
 -33   7  12     1395.23     1596.60    111.31 o
 -31   7  12      352.04      244.94     79.11 o
 -29   7  12      169.28       87.88     71.72 o
 -27   7  12      172.37      239.19     67.09 o
 -25   7  12        2.98      -49.75     64.32 o
 -23   7  12      109.99      116.94     60.70 o
 -21   7  12     4987.73     4759.16    147.40 o
 -19   7  12     6626.08     6922.71    151.95 o
 -17   7  12     1044.47     1057.32     66.51 o
 -15   7  12     2050.68     2010.86     77.02 o
 -13   7  12       65.25       59.77     50.68 o
 -11   7  12     6985.61     6698.92    149.19 o
  -9   7  12    17850.78    17678.71    274.03 o
  -7   7  12     5748.02     6065.88    135.48 o
  -5   7  12     2767.45     2713.44     97.64 o
  -3   7  12    14888.71    15051.45    231.59 o
  -1   7  12      171.65      218.06     54.76 o
   1   7  12     5284.83     5172.72    114.63 o
   3   7  12       16.55        9.08     40.03 o
   5   7  12     4018.20     3968.77     97.74 o
   7   7  12     7390.86     7331.41    150.76 o
   9   7  12     4027.07     4114.10    115.44 o
  11   7  12     3969.60     4122.61    119.10 o
  13   7  12      437.02      380.22     70.00 o
  15   7  12     5026.70     5122.60    153.86 o
  17   7  12      941.46      795.23     88.44 o
  19   7  12      674.70      699.02     83.82 o
  21   7  12     1494.30     1569.85    103.10 o
  23   7  12       27.04       54.73     92.38 o
  25   7  12        8.81      -88.83     88.83 o
 -34   8  12        0.42      -34.38     92.73 o
 -32   8  12     1703.03     1724.83    109.92 o
 -30   8  12     1139.65     1291.25     96.61 o
 -28   8  12      156.73       62.04     65.10 o
 -26   8  12      131.95       81.18     67.49 o
 -24   8  12      553.29      430.19     69.65 o
 -22   8  12     1062.27      835.82     73.78 o
 -20   8  12     2848.48     2922.32    104.52 o
 -18   8  12        7.82      -43.55     53.60 o
 -16   8  12      333.19      291.05     58.06 o
 -14   8  12        0.10      -10.77     53.82 o
 -12   8  12      637.54      568.74     67.45 o
 -10   8  12       91.32       92.62     48.69 o
  -8   8  12     3389.34     3145.81     96.81 o
  -6   8  12       12.13      -47.05     47.05 o
  -4   8  12     1037.76     1050.16     67.33 o
  -2   8  12    15304.80    15480.82    288.18 o
   0   8  12    13575.58    13176.29    189.01 o
   2   8  12       55.59       21.58     57.49 o
   4   8  12     4199.04     4427.82    119.23 o
   6   8  12     6963.14     6800.51    142.82 o
   8   8  12     5793.54     5747.28    135.83 o
  10   8  12     3535.96     3492.92    108.71 o
  12   8  12     3583.94     3382.07    147.86 o
  14   8  12      667.38      575.48     73.01 o
  16   8  12     1466.30     1265.51     94.63 o
  18   8  12       33.05      -84.43     84.43 o
  20   8  12     2561.98     2532.89    133.28 o
  22   8  12     3979.34     4361.08    167.94 o
  24   8  12       50.00      -91.59     91.59 o
 -33   9  12       57.13      -45.35    104.78 o
 -31   9  12       16.88        8.33    109.23 o
 -29   9  12      385.37      361.95     91.40 o
 -27   9  12     1429.41     1420.11     92.58 o
 -25   9  12      268.28      275.29     65.10 o
 -23   9  12      271.78      171.90     59.84 o
 -21   9  12      479.52      327.38     60.42 o
 -19   9  12      209.91      132.52     52.09 o
 -17   9  12     1178.90     1135.04     64.93 o
 -15   9  12     1047.93     1047.05     70.37 o
 -13   9  12      311.39      219.84     57.13 o
 -11   9  12     1667.54     1665.86     77.71 o
  -9   9  12     2276.57     2323.69     83.03 o
  -7   9  12     1226.31     1182.13     70.68 o
  -5   9  12     4148.53     4406.77    128.43 o
  -3   9  12     2189.94     2263.70    109.47 o
  -1   9  12     2956.91     2930.29     93.15 o
   1   9  12     3362.34     3371.88    100.68 o
   3   9  12     1092.31     1060.67     71.90 o
   5   9  12       26.31      -60.21     60.21 o
   7   9  12       91.36       90.74     64.64 o
   9   9  12      175.26      131.04     67.18 o
  11   9  12        0.71      -61.23     61.23 o
  13   9  12     1416.02     1486.58     90.90 o
  15   9  12      476.36      388.99    111.04 o
  17   9  12      218.33      126.42     80.55 o
  19   9  12      317.51      241.01    112.69 o
  21   9  12      143.27       80.84     89.54 o
  23   9  12     1110.50      956.95    122.37 o
 -30  10  12     2976.49     3446.43    153.28 o
 -28  10  12       80.55       10.27     87.10 o
 -26  10  12     2705.58     2723.25    126.90 o
 -24  10  12        5.23      -70.37     70.37 o
 -22  10  12       73.82       58.38     68.82 o
 -20  10  12     2234.34     2372.75    108.80 o
 -18  10  12       18.94      -12.63     72.10 o
 -16  10  12     1195.42     1280.14     80.22 o
 -14  10  12     2269.21     2049.36     89.25 o
 -12  10  12     1130.40     1196.58     76.87 o
 -10  10  12     1954.76     1908.12     91.31 o
  -8  10  12     2007.41     2034.08     74.68 o
  -6  10  12      608.09      669.64     57.11 o
  -4  10  12       67.12      -13.84     50.81 o
  -2  10  12       88.17       18.26     54.25 o
   0  10  12     1165.43     1070.90     73.82 o
   2  10  12       10.72      -71.33     71.33 o
   4  10  12      637.09      620.54     82.12 o
   6  10  12      701.09      630.19     85.23 o
   8  10  12      140.36      174.73     78.08 o
  10  10  12       17.73      -71.48     71.48 o
  12  10  12      162.05      273.52     83.35 o
  14  10  12      526.25      481.75    145.65 o
  16  10  12       15.26       44.01     96.06 o
  18  10  12      370.76      324.03    142.73 o
  20  10  12     2147.35     2374.92    160.89 o
 -29  11  12      163.29      -12.36    107.80 o
 -27  11  12       86.64       59.01     95.98 o
 -25  11  12       26.69       79.44     85.90 o
 -23  11  12     1671.16     1779.05    116.20 o
 -21  11  12      274.09      258.34     81.76 o
 -19  11  12        2.28      -66.72     67.17 o
 -17  11  12        4.98      -61.87     61.87 o
 -15  11  12      279.63      228.24     66.24 o
 -13  11  12      730.72      662.58     70.31 o
 -11  11  12      132.86      104.42     61.99 o
  -9  11  12      130.87       72.26     57.55 o
  -7  11  12     1208.19     1188.88     78.55 o
  -5  11  12     2808.61     2887.28    133.43 o
  -3  11  12     1954.92     1950.69    108.86 o
  -1  11  12      183.03      192.91     82.76 o
   1  11  12      207.72      202.19     56.71 o
   3  11  12     3444.06     3108.70    116.78 o
   5  11  12      934.70      839.61     82.43 o
   7  11  12        9.19       65.93     72.19 o
   9  11  12      102.86       99.93     75.21 o
  11  11  12      569.63      618.52     90.02 o
  13  11  12      192.10       83.25    114.15 o
  15  11  12        0.90      -89.24    128.65 o
  17  11  12        0.00      -47.35     97.63 o
  19  11  12        0.90       10.38    149.19 o
 -26  12  12     2003.37     2044.42    129.77 o
 -24  12  12       16.02       36.77     85.18 o
 -22  12  12       30.33       19.49     80.33 o
 -20  12  12     1248.06     1325.97    109.32 o
 -18  12  12     1796.78     2035.10    125.00 o
 -16  12  12     1413.15     1286.26    102.49 o
 -14  12  12      222.98       97.58     63.64 o
 -12  12  12     1344.33     1216.81     92.59 o
 -10  12  12     5591.37     5418.46    134.40 o
  -8  12  12     6960.99     7211.90    154.34 o
  -6  12  12      577.67      539.69     64.39 o
  -4  12  12      337.60      245.90     79.45 o
  -2  12  12      408.11      478.06     76.79 o
   0  12  12      135.27       26.17     80.55 o
   2  12  12     3422.25     3730.80    160.75 o
   4  12  12     2064.16     2129.09    146.77 o
   6  12  12       27.67      -79.67     86.56 o
   8  12  12      328.07      259.54    122.15 o
  10  12  12      172.92       -4.63     74.88 o
  12  12  12     2035.35     2132.05    165.69 o
  14  12  12      593.12      313.71    154.68 o
  16  12  12      329.06      350.98    134.59 o
 -25  13  12     1906.43     2027.92    165.65 o
 -23  13  12     1208.86     1358.46    115.91 o
 -21  13  12     5269.78     5732.58    190.44 o
 -19  13  12     5064.85     5140.30    176.20 o
 -17  13  12       27.17      -84.66     99.94 o
 -15  13  12      565.62      558.26     99.70 o
 -13  13  12        0.66     -104.83    104.83 o
 -11  13  12      175.82       60.80     77.42 o
  -9  13  12      917.89      704.34     88.30 o
  -7  13  12     4252.28     4022.83    138.67 o
  -5  13  12     2855.94     2964.28    132.86 o
  -3  13  12        0.31      -84.86     84.86 o
  -1  13  12      618.89      557.38    107.23 o
   1  13  12     5012.09     4494.46    161.27 o
   3  13  12     4743.71     4771.22    241.26 o
   5  13  12     2261.15     2648.19    211.60 o
   7  13  12      901.62      984.47    133.74 o
   9  13  12     1011.43     1068.53    154.40 o
  11  13  12      406.29      399.35    233.65 o
  13  13  12      191.49      129.95    115.64 o
  15  13  12       78.89      144.86    125.49 o
 -20  14  12      211.63        7.99    131.49 o
 -18  14  12        3.91     -113.55    113.55 o
 -16  14  12      264.75      178.62     85.75 o
 -14  14  12        0.83      -77.15     77.15 o
 -12  14  12      101.46       29.65     77.53 o
 -10  14  12      319.12       91.23     79.96 o
  -8  14  12     1038.96     1198.85    125.06 o
  -6  14  12     2151.66     2146.70    119.50 o
  -4  14  12     1862.71     1798.48    205.68 o
  -2  14  12     1865.05     1654.92    110.97 o
   0  14  12     1022.40     1040.65    122.82 o
   2  14  12       59.83      -57.80    104.81 o
   4  14  12       37.64      -98.63     98.63 o
   6  14  12      334.99      197.58    226.71 o
   8  14  12        3.38     -149.95    150.73 o
  10  14  12      352.71      459.85    120.77 o
 -17  15  12      542.48      383.92    109.14 o
 -15  15  12        0.39     -100.26    100.26 o
 -13  15  12        3.17      -84.61    116.83 o
 -11  15  12      355.36      269.77    145.37 o
  -9  15  12      350.73      147.83    153.60 o
  -7  15  12      474.73      354.60    105.52 o
  -5  15  12       13.41       51.39     88.40 o
  -3  15  12      706.88      563.99    217.49 o
  -1  15  12       22.58      -79.87    107.13 o
   1  15  12      289.55      231.86    109.24 o
   3  15  12      750.70      634.43    244.25 o
   5  15  12       56.80     -167.14    167.14 o
   7  15  12       26.03      -43.24    108.36 o
  -6  16  12     1028.47     1148.62    291.61 o
  -4  16  12        0.28      -63.64    150.02 o
 -37   1  13       17.62        4.90     93.43 o
 -35   1  13       18.27      -70.65     70.65 o
 -33   1  13      517.04      538.13     79.29 o
 -31   1  13      186.64       39.64     71.45 o
 -29   1  13      406.89      358.14     72.06 o
 -27   1  13      900.05      878.18     75.77 o
 -25   1  13      269.08      189.54     63.28 o
 -23   1  13       56.71       -9.34     54.27 o
 -21   1  13     1123.88      973.55     68.64 o
 -19   1  13     1095.58      967.80     64.71 o
 -17   1  13      570.89      603.11     53.96 o
 -15   1  13      344.60      291.78     52.21 o
 -13   1  13     5639.11     5858.08    110.76 o
 -11   1  13     1485.02     1481.04     56.44 o
  -9   1  13     1085.20     1001.08     61.27 o
  -7   1  13     1506.77     1422.35     62.43 o
  -5   1  13    13089.38    12905.33    185.51 o
  -3   1  13     9537.24     9733.07    143.11 o
  -1   1  13     4671.71     5067.06    109.93 o
   1   1  13       96.88        3.18     62.75 o
   3   1  13       19.92        0.63     64.19 o
   5   1  13      178.48      105.75     68.72 o
   7   1  13     8206.01     8429.30    185.36 o
   9   1  13      538.66      523.07     68.40 o
  11   1  13      481.97      615.94     63.21 o
  13   1  13     1027.29      954.12     73.32 o
  15   1  13     3702.26     3513.78    119.42 o
  17   1  13      743.91      805.08     75.08 o
  19   1  13       47.72       14.99     61.25 o
  21   1  13       62.04      -71.99     71.99 o
  23   1  13       87.35      168.90     80.82 o
  25   1  13       10.07       -7.71     83.01 o
  27   1  13      125.80       63.73     94.58 o
 -38   2  13      864.88      997.38    123.33 o
 -36   2  13     2594.80     2951.75    171.18 o
 -34   2  13     1666.66     1759.11    109.36 o
 -32   2  13     5684.03     5595.15    165.37 o
 -30   2  13     1073.72      941.35     88.75 o
 -28   2  13     1035.39     1115.20     95.24 o
 -26   2  13      630.64      641.45     76.21 o
 -24   2  13      333.61      350.87     63.42 o
 -22   2  13     3519.69     3365.53    106.81 o
 -20   2  13     4602.58     4485.75    117.40 o
 -18   2  13       93.78       36.59     41.07 o
 -16   2  13      518.26      482.48     52.45 o
 -14   2  13        6.20        4.21     47.51 o
 -12   2  13      494.18      629.72     55.55 o
 -10   2  13      714.06      525.39     54.32 o
  -8   2  13      286.37      246.35     51.33 o
  -6   2  13     1310.27     1389.63     74.16 o
  -4   2  13        0.95       91.07     52.97 o
  -2   2  13      723.67      877.53     64.05 o
   0   2  13      569.02      616.42     74.50 o
   2   2  13     2615.03     2747.31    100.07 o
   4   2  13    10708.09    10594.34    192.36 o
   6   2  13     2149.32     2392.41    134.27 o
   8   2  13      108.25       19.26     58.11 o
  10   2  13       34.53       33.51     58.59 o
  12   2  13      419.47      375.54     68.62 o
  14   2  13     2079.43     2316.46     98.72 o
  16   2  13      472.27      509.42     68.25 o
  18   2  13      655.39      655.83     81.20 o
  20   2  13     1699.14     1909.73    101.30 o
  22   2  13        0.02       34.06     77.10 o
  24   2  13       51.42      -69.28     94.48 o
  26   2  13      797.38      815.13    104.34 o
 -37   3  13      611.48      591.42    100.48 o
 -35   3  13      404.29      290.24    100.97 o
 -33   3  13      487.19      458.57     87.68 o
 -31   3  13        1.53      -26.04     70.71 o
 -29   3  13      669.51      763.21     90.55 o
 -27   3  13      461.24      331.29     73.89 o
 -25   3  13      859.53      822.36     88.42 o
 -23   3  13      117.72       69.91     62.28 o
 -21   3  13      105.45      101.47     60.48 o
 -19   3  13      319.29      247.42     49.77 o
 -17   3  13        1.50        1.70     46.62 o
 -15   3  13     3601.34     3433.60    102.98 o
 -13   3  13      204.51      220.97     56.41 o
 -11   3  13      144.26       37.29     49.98 o
  -9   3  13      236.89      228.17     57.45 o
  -7   3  13     2424.65     2499.95     83.46 o
  -5   3  13       31.86       56.08     51.34 o
  -3   3  13      568.51      593.10     62.18 o
  -1   3  13      635.71      550.37     63.21 o
   1   3  13      490.76      573.91     72.18 o
   3   3  13     7650.42     7915.93    163.91 o
   5   3  13     2035.61     2012.68     87.25 o
   7   3  13     6614.81     6567.18    145.23 o
   9   3  13      198.06      189.61     60.66 o
  11   3  13        3.64       11.10     55.42 o
  13   3  13      176.40      196.88     71.87 o
  15   3  13      693.32      570.43     88.16 o
  17   3  13      402.65      431.11     74.34 o
  19   3  13        7.12      -67.03     67.03 o
  21   3  13      420.62      299.27     77.39 o
  23   3  13       19.50       45.38     80.49 o
  25   3  13      831.16      677.81     98.40 o
 -36   4  13     1124.49     1365.19    169.07 o
 -34   4  13     5522.23     5482.67    181.60 o
 -32   4  13      957.81     1065.06    105.28 o
 -30   4  13      837.60      755.98     89.57 o
 -28   4  13       38.77       36.42     73.15 o
 -26   4  13      493.01      462.40     79.61 o
 -24   4  13     3206.95     3448.63    118.39 o
 -22   4  13       84.58       79.94     57.10 o
 -20   4  13      209.19      184.75     54.74 o
 -18   4  13     6238.57     6212.33    138.41 o
 -16   4  13      184.95      185.62     56.16 o
 -14   4  13     6781.51     6697.98    132.39 o
 -12   4  13      596.94      499.58     56.38 o
 -10   4  13       13.80      -23.66     52.22 o
  -8   4  13      904.99     1055.87     69.76 o
  -6   4  13     1073.58     1092.02     67.72 o
  -4   4  13      211.56      267.51     48.69 o
  -2   4  13     1719.39     1677.09     76.03 o
   0   4  13      521.67      555.98     61.39 o
   2   4  13      693.26      747.00     69.39 o
   4   4  13       30.69      -13.55     54.79 o
   6   4  13      127.25      132.60     57.83 o
   8   4  13      683.08      653.42     71.64 o
  10   4  13     1762.67     1846.22    168.47 o
  12   4  13        3.93      -23.32     66.17 o
  14   4  13       46.07      -55.64     75.12 o
  16   4  13      327.47      423.85     88.99 o
  18   4  13      770.69      815.89     91.50 o
  20   4  13       53.49      100.99     78.41 o
  22   4  13     1461.02     1521.29    101.54 o
  24   4  13      192.35       63.98     80.14 o
  26   4  13      544.92      468.94     98.01 o
 -35   5  13       51.38      -62.09     89.27 o
 -33   5  13      260.72      238.66     88.02 o
 -31   5  13        0.01        0.48     73.57 o
 -29   5  13      176.61      251.89     76.14 o
 -27   5  13     1022.78     1028.02     83.47 o
 -25   5  13      474.97      465.28     78.70 o
 -23   5  13      301.35      225.20     66.64 o
 -21   5  13     1329.11     1598.00     85.73 o
 -19   5  13      329.64      371.50     61.32 o
 -17   5  13       23.60      -18.57     51.87 o
 -15   5  13     1431.38     1345.23     74.44 o
 -13   5  13     7903.14     8571.01    155.37 o
 -11   5  13     2170.51     2300.48     81.99 o
  -9   5  13      750.84      751.34     60.58 o
  -7   5  13      323.24      253.88     53.58 o
  -5   5  13    15195.25    15147.07    216.85 o
  -3   5  13    17217.48    17734.58    243.64 o
  -1   5  13     4588.16     4763.00    117.82 o
   1   5  13        5.45      -47.15     47.15 o
   3   5  13     2457.88     2439.16     80.86 o
   5   5  13      600.20      582.45     69.31 o
   7   5  13     3330.17     3532.48    108.75 o
   9   5  13     5416.40     5784.34    149.34 o
  11   5  13     2308.53     2197.52    170.20 o
  13   5  13      629.16      665.48     91.20 o
  15   5  13     1238.51     1146.24    100.61 o
  17   5  13     1617.07     1676.99    105.54 o
  19   5  13     1063.09      813.00     94.31 o
  21   5  13       50.43      -10.89     82.88 o
  23   5  13      346.65      275.40     91.25 o
  25   5  13        2.23       -4.43     88.33 o
 -34   6  13        0.25      -49.23     88.66 o
 -32   6  13       47.87      -27.00     78.17 o
 -30   6  13      200.97      181.89     78.17 o
 -28   6  13      126.74       24.82     72.14 o
 -26   6  13     3711.80     3829.24    135.73 o
 -24   6  13      101.29       11.49     62.64 o
 -22   6  13      155.84      143.47     65.32 o
 -20   6  13      780.50      823.43     77.72 o
 -18   6  13       59.17        0.91     56.82 o
 -16   6  13       21.72       19.40     56.88 o
 -14   6  13       71.55       29.95     53.07 o
 -12   6  13        4.15      -17.61     52.81 o
 -10   6  13     2875.92     2981.83     94.90 o
  -8   6  13       55.59      -51.23     51.23 o
  -6   6  13     2326.67     2175.39     85.58 o
  -4   6  13     2910.09     2904.35     99.04 o
  -2   6  13     2430.95     2394.72     93.17 o
   0   6  13     8738.03     8289.40    173.42 o
   2   6  13     1041.70     1070.28     70.52 o
   4   6  13     7333.11     7334.24    148.68 o
   6   6  13     5427.40     5351.04    131.38 o
   8   6  13       88.29       45.53     62.24 o
  10   6  13     2436.92     2279.08     94.76 o
  12   6  13     1459.15     1524.74    123.53 o
  14   6  13      597.88      430.77     81.58 o
  16   6  13     1397.42     1644.64    151.84 o
  18   6  13     4117.68     4126.45    145.32 o
  20   6  13       32.81      -38.89     79.25 o
  22   6  13     3143.74     3263.20    139.63 o
  24   6  13       21.12       -3.20     86.73 o
 -33   7  13       12.70      -21.98     86.10 o
 -31   7  13      491.42      378.29     85.86 o
 -29   7  13      190.00      209.05     78.42 o
 -27   7  13     2476.01     2458.40    116.26 o
 -25   7  13      148.28      242.24     71.68 o
 -23   7  13       69.14       89.72     62.28 o
 -21   7  13      249.56      151.45     69.74 o
 -19   7  13     2537.48     2439.27    107.96 o
 -17   7  13     4968.80     5285.34    139.54 o
 -15   7  13      808.62      857.54     72.90 o
 -13   7  13        1.44      -51.07     51.07 o
 -11   7  13     2113.95     1957.12     81.03 o
  -9   7  13     1430.29     1409.43     77.74 o
  -7   7  13    17464.10    17185.53    282.95 o
  -5   7  13     4696.90     4540.44    147.69 o
  -3   7  13     3152.97     3018.45     98.93 o
  -1   7  13      391.00      439.35     68.12 o
   1   7  13     3736.12     3628.58    107.38 o
   3   7  13    15554.76    14803.84    223.21 o
   5   7  13     2793.76     2918.35    108.61 o
   7   7  13      406.52      319.58     78.86 o
   9   7  13      130.64      122.63     69.72 o
  11   7  13      218.50      199.70     74.92 o
  13   7  13        2.35      -23.96     69.83 o
  15   7  13     3968.47     4323.49    171.55 o
  17   7  13     1070.15      969.76    110.61 o
  19   7  13      546.02      476.69     84.84 o
  21   7  13       26.02      -76.02     77.76 o
  23   7  13       82.63       53.91    100.82 o
 -32   8  13     1749.66     2070.92    126.68 o
 -30   8  13       39.59       24.98     74.43 o
 -28   8  13       74.79       50.25     72.47 o
 -26   8  13      131.98       81.69     68.82 o
 -24   8  13     1495.10     1503.51     89.05 o
 -22   8  13      388.27      308.58     65.94 o
 -20   8  13     2998.77     3129.18    121.47 o
 -18   8  13     4470.45     4295.63    150.43 o
 -16   8  13       35.31      -63.46     63.46 o
 -14   8  13      651.71      564.54     71.58 o
 -12   8  13       53.71      -49.46     49.46 o
 -10   8  13      693.47      602.17     66.34 o
  -8   8  13     2389.99     2422.35     91.73 o
  -6   8  13       59.48       11.39     51.87 o
  -4   8  13      306.00      323.81     56.63 o
  -2   8  13      319.46      217.79     70.31 o
   0   8  13     1865.73     1830.40     99.49 o
   2   8  13      668.85      582.72     73.40 o
   4   8  13      215.16      192.28     68.01 o
   6   8  13      435.43      246.56     70.10 o
   8   8  13        0.61      -59.07     64.74 o
  10   8  13        6.86      -65.35     67.40 o
  12   8  13      598.50      581.56     92.23 o
  14   8  13      865.58      981.64     96.75 o
  16   8  13      879.79      747.11    105.43 o
  18   8  13      219.50      261.95     94.68 o
  20   8  13      477.08      511.78    110.51 o
  22   8  13      132.19       46.21    105.67 o
 -31   9  13       71.60      -12.42     87.79 o
 -29   9  13       58.10     -113.01    113.01 o
 -27   9  13      380.23      495.12    103.80 o
 -25   9  13      287.76      330.42     68.64 o
 -23   9  13       14.55       -4.93     66.97 o
 -21   9  13      765.13      776.64     77.30 o
 -19   9  13      430.37      539.44     66.34 o
 -17   9  13      595.07      594.13    136.79 o
 -15   9  13     5847.85     5998.56    155.26 o
 -13   9  13      847.95      977.68     73.95 o
 -11   9  13       16.38      -54.97     54.97 o
  -9   9  13      226.23       84.40     57.72 o
  -7   9  13     5478.18     5240.56    142.91 o
  -5   9  13    18602.11    18509.60    307.53 o
  -3   9  13      334.17      328.30     67.77 o
  -1   9  13      232.54      172.48     70.23 o
   1   9  13      130.38      115.16     64.64 o
   3   9  13    10987.73    10617.18    199.29 o
   5   9  13      410.35      374.66     71.86 o
   7   9  13      778.10      860.67     79.93 o
   9   9  13       42.80      -33.64     78.57 o
  11   9  13      487.53      458.10    101.58 o
  13   9  13       98.28      152.78     80.58 o
  15   9  13       13.23       -3.54     85.39 o
  17   9  13        8.47      -60.05     92.69 o
  19   9  13      146.24      103.65     98.01 o
  21   9  13        0.27      -77.80     98.56 o
 -30  10  13        0.03      -98.55     98.55 o
 -28  10  13      459.69      342.89     97.43 o
 -26  10  13      498.85      523.90     91.95 o
 -24  10  13       87.66       35.01     78.78 o
 -22  10  13       25.63       51.54     71.90 o
 -20  10  13      277.89      277.55     72.11 o
 -18  10  13     1499.14     1794.85     83.51 o
 -16  10  13      157.02      165.81     52.86 o
 -14  10  13     1939.28     2014.57     78.16 o
 -12  10  13      966.63     1008.97     73.00 o
 -10  10  13      385.16      265.56     56.11 o
  -8  10  13      279.14      297.88     60.27 o
  -6  10  13       82.79       52.22     56.65 o
  -4  10  13      487.52      581.59     72.22 o
  -2  10  13     3393.65     3296.48    135.80 o
   0  10  13      955.54      786.58     85.55 o
   2  10  13     1325.41     1479.23     98.38 o
   4  10  13      642.15      580.19     85.68 o
   6  10  13      299.12      353.87     83.64 o
   8  10  13       39.86     -119.94    128.31 o
  10  10  13     1479.92     1391.43    176.62 o
  12  10  13       16.77      -12.97     85.09 o
  14  10  13     1141.33     1123.30    123.70 o
  16  10  13      105.87       -6.65    107.44 o
  18  10  13      193.40      113.79    157.52 o
 -27  11  13       92.48      -42.71    135.69 o
 -25  11  13     3051.04     3050.18    210.16 o
 -23  11  13      141.92        3.04     83.77 o
 -21  11  13       26.29        4.26     86.31 o
 -19  11  13      365.06      547.47     94.78 o
 -17  11  13     1522.42     1717.88    110.23 o
 -15  11  13     1408.09     1603.04     95.52 o
 -13  11  13     3895.02     4055.91    135.81 o
 -11  11  13      140.99       19.21     60.59 o
  -9  11  13       25.04       29.22     59.90 o
  -7  11  13      643.03      637.79     93.03 o
  -5  11  13      356.12      431.13     92.60 o
  -3  11  13    11127.78    11147.84    255.31 o
  -1  11  13     2667.34     2694.09    108.75 o
   1  11  13       50.77      -35.33     69.14 o
   3  11  13       16.51      -14.07     98.22 o
   5  11  13       23.72      -38.14    102.74 o
   7  11  13     1169.93     1140.86    119.30 o
   9  11  13     3457.41     3419.82    255.39 o
  11  11  13     1833.31     1898.01    193.33 o
  13  11  13      906.14     1029.92    113.77 o
  15  11  13      379.07      333.93    113.37 o
  17  11  13      242.65      219.63    113.17 o
 -26  12  13       22.83      -37.19    101.89 o
 -24  12  13       93.11       85.40     89.68 o
 -22  12  13        0.69        3.67     91.86 o
 -20  12  13      195.22      157.57     89.22 o
 -18  12  13       57.39       86.50     83.81 o
 -16  12  13     1218.26     1454.59    112.47 o
 -14  12  13      361.48      265.39     71.56 o
 -12  12  13      259.39      246.13     68.84 o
 -10  12  13     1773.55     1987.18     89.58 o
  -8  12  13       77.92       52.13     59.41 o
  -6  12  13      523.99      528.60     68.43 o
  -4  12  13     2178.92     1867.59    112.41 o
  -2  12  13        2.39       43.44     66.85 o
   0  12  13      532.02      517.40    144.24 o
   2  12  13       35.99      -98.14     98.14 o
   4  12  13      121.90       62.29    218.38 o
   6  12  13       55.39      -56.81    149.80 o
   8  12  13      109.61      104.97    110.25 o
  10  12  13        4.18       27.21     79.00 o
  12  12  13      361.61      473.11     96.72 o
  14  12  13      830.83      844.58    150.54 o
 -23  13  13        0.10      -37.87    163.56 o
 -21  13  13     1022.70     1208.84    115.53 o
 -19  13  13      491.88      617.72    120.93 o
 -17  13  13      581.55      644.20     98.95 o
 -15  13  13        1.51     -121.63    121.63 o
 -13  13  13       61.00      -83.74     83.74 o
 -11  13  13        5.95      -81.54     81.54 o
  -9  13  13      161.48      172.32    125.60 o
  -7  13  13        0.82      -72.81     72.81 o
  -5  13  13        5.67      -81.69     81.69 o
  -3  13  13       66.88      -95.29     95.29 o
  -1  13  13      771.82      544.38    131.15 o
   1  13  13     3238.77     3348.70    301.46 o
   3  13  13      488.29      372.64    162.23 o
   5  13  13       26.96      -50.77    128.06 o
   7  13  13      127.57      -26.45    255.03 o
   9  13  13        3.61      113.68    111.37 o
  11  13  13        8.73       93.36    115.41 o
 -18  14  13      852.64      700.16    167.89 o
 -16  14  13        5.30     -108.76    108.76 o
 -14  14  13      128.48     -113.04    121.27 o
 -12  14  13      818.23      776.57    119.71 o
 -10  14  13       62.11      -85.10     85.10 o
  -8  14  13      601.07      532.25    101.97 o
  -6  14  13      187.30      131.51    119.48 o
  -4  14  13      999.74      978.32    208.33 o
  -2  14  13     1688.48     1747.31    212.53 o
   0  14  13      217.06       52.18    176.79 o
   2  14  13      489.40      161.41    222.86 o
   4  14  13      810.67      604.62    257.20 o
   6  14  13     1291.89     1640.56    210.61 o
   8  14  13     1294.80     1211.29    146.88 o
 -11  15  13        3.04      -90.78     90.78 o
  -9  15  13      225.41      146.45    101.65 o
  -7  15  13      441.01      203.06    209.64 o
  -5  15  13      290.49      372.47    129.61 o
  -3  15  13     1453.60     1673.28    184.83 o
  -1  15  13     2099.28     2515.11    211.84 o
   1  15  13       34.67      -14.63    109.36 o
 -36   0  14      134.22      243.55    157.99 o
 -34   0  14     2632.76     2256.19    184.78 o
 -32   0  14     3132.89     3283.58    202.92 o
 -30   0  14     2677.83     2732.08    186.26 o
 -28   0  14     3633.71     3994.03    203.40 o
 -26   0  14      102.81       67.62    113.18 o
 -24   0  14     5758.46     6156.92    240.08 o
 -22   0  14     9277.96     9341.53    253.65 o
 -20   0  14      264.02      -14.87     73.04 o
 -18   0  14    10189.50    10137.48    283.28 o
 -16   0  14     1844.73     1854.67    153.13 o
 -14   0  14      182.83      178.89     60.85 o
 -12   0  14     4532.80     3888.21    134.71 o
 -10   0  14     4487.20     4436.57    165.24 o
  -8   0  14     5034.70     4466.81    151.53 o
  -6   0  14     8527.06     8399.34    206.45 o
  -4   0  14      223.32      342.66     86.55 o
  -2   0  14     8336.08     8347.14    361.71 o
   0   0  14      702.31      836.84    119.02 o
   2   0  14    11655.96    11872.60    331.44 o
   4   0  14      880.99      777.82    118.89 o
   6   0  14      540.81      452.62    112.28 o
   8   0  14    17948.38    18662.93    452.43 o
  10   0  14     1184.36     1184.30    135.47 o
  12   0  14     4649.24     4524.33    181.34 o
  14   0  14      736.86      789.13    101.44 o
  16   0  14     3474.68     3565.74    174.64 o
  18   0  14     4889.61     4464.13    259.76 o
  20   0  14     2492.50     2288.69    156.23 o
  22   0  14     1552.98     1709.76    185.40 o
  24   0  14      282.16      419.74    149.64 o
 -37   1  14      881.35      914.38    115.71 o
 -35   1  14      318.12      269.82    100.95 o
 -33   1  14      688.89      715.42    110.14 o
 -31   1  14      147.26      -27.35     78.80 o
 -29   1  14      352.15      262.44     80.35 o
 -27   1  14      909.37      813.44     83.06 o
 -25   1  14      503.50      601.88     74.74 o
 -23   1  14     9009.22     9157.72    193.50 o
 -21   1  14      773.26      755.15     73.92 o
 -19   1  14     7823.56     8162.70    174.46 o
 -17   1  14     7506.83     7808.20    151.65 o
 -15   1  14      782.21      799.18     61.82 o
 -13   1  14      101.69       25.67     46.70 o
 -11   1  14    10559.81    10427.27    151.57 o
  -9   1  14    20026.77    20416.53    274.57 o
  -7   1  14     2119.87     2287.24     85.35 o
  -5   1  14       34.64      -17.85     53.67 o
  -3   1  14      606.44      607.56     71.00 o
  -1   1  14     8479.00     8620.16    190.07 o
   1   1  14     8796.75     8731.54    192.94 o
   3   1  14      911.07     1068.71     89.22 o
   5   1  14     7092.95     7268.64    186.75 o
   7   1  14    15888.27    15763.40    283.56 o
   9   1  14       86.48        3.11     61.35 o
  11   1  14     2778.44     2694.87    111.76 o
  13   1  14      474.28      535.93     69.68 o
  15   1  14      490.25      350.71     69.02 o
  17   1  14        0.42      -33.42     61.90 o
  19   1  14      930.29      817.78     94.53 o
  21   1  14      215.34       61.63     80.09 o
  23   1  14       32.29       83.44    105.16 o
  25   1  14      354.73      282.03    102.43 o
 -36   2  14       63.78       38.00     94.18 o
 -34   2  14      893.00      885.17    110.00 o
 -32   2  14     1805.78     1794.56    118.75 o
 -30   2  14       63.97      -27.75     77.34 o
 -28   2  14     1168.78     1174.11     91.10 o
 -26   2  14     1561.04     1428.85     92.49 o
 -24   2  14     1272.96     1261.29     97.87 o
 -22   2  14       19.34       59.02     61.55 o
 -20   2  14     2250.65     2291.09    110.92 o
 -18   2  14      169.28      119.50     50.22 o
 -16   2  14        1.83       49.37     52.19 o
 -14   2  14      377.67      262.25     54.57 o
 -12   2  14     2812.00     2660.10     86.49 o
 -10   2  14     4825.40     4847.46    122.75 o
  -8   2  14    10500.13    10706.57    169.18 o
  -6   2  14    10018.79     9821.77    167.76 o
  -4   2  14     2398.18     2384.74     91.91 o
  -2   2  14     2507.65     2410.12     92.95 o
   0   2  14     1508.93     1321.36     88.33 o
   2   2  14     1243.52     1218.02     88.53 o
   4   2  14     1718.14     1672.44     97.66 o
   6   2  14     3286.62     3403.04    125.58 o
   8   2  14      114.05      101.36     63.96 o
  10   2  14     1478.62     1524.59    142.11 o
  12   2  14      572.79      572.84     80.39 o
  14   2  14     1679.88     1687.93    103.15 o
  16   2  14     2300.76     2227.34    116.15 o
  18   2  14     2149.17     1911.57    135.27 o
  20   2  14     1683.28     1810.75    112.36 o
  22   2  14     6785.80     6735.75    196.61 o
  24   2  14     4093.43     4062.15    213.54 o
 -35   3  14      341.87      310.33    106.84 o
 -33   3  14       12.55      -61.44     76.13 o
 -31   3  14      677.36      451.46     91.33 o
 -29   3  14      389.50      341.36     83.76 o
 -27   3  14       97.44       -4.94     74.69 o
 -25   3  14     8951.29     9283.17    202.94 o
 -23   3  14     2481.95     2694.28    108.46 o
 -21   3  14      359.10      336.18     67.51 o
 -19   3  14     4182.13     4047.78    116.70 o
 -17   3  14     9545.33     9859.96    190.78 o
 -15   3  14     8830.49     9644.15    174.10 o
 -13   3  14    10728.71    11205.35    273.71 o
 -11   3  14     1619.74     1632.58     75.72 o
  -9   3  14      783.71      763.10     63.46 o
  -7   3  14     4289.37     4346.96    114.64 o
  -5   3  14       88.74       37.81     53.03 o
  -3   3  14    17433.16    17355.81    269.39 o
  -1   3  14     2506.95     2546.53     95.59 o
   1   3  14     1066.57     1044.14     94.90 o
   3   3  14      819.80      863.11     82.21 o
   5   3  14    10995.81    11106.95    211.48 o
   7   3  14      609.73      717.63     73.04 o
   9   3  14     7466.07     7616.33    174.33 o
  11   3  14     7842.38     7841.44    199.03 o
  13   3  14      781.61      660.33     92.46 o
  15   3  14      171.21       50.55     79.73 o
  17   3  14       11.77      -73.31     73.31 o
  19   3  14      219.70      270.68     89.76 o
  21   3  14      642.03      578.99     85.19 o
  23   3  14       52.20       32.71     82.52 o
 -36   4  14       14.08      -95.04     95.04 o
 -34   4  14       81.75      -26.33     91.75 o
 -32   4  14      254.12      202.58     85.59 o
 -30   4  14        9.86      -38.66     70.02 o
 -28   4  14       96.51       42.19     75.16 o
 -26   4  14        0.03      -69.97     69.97 o
 -24   4  14      954.05      961.84     87.32 o
 -22   4  14      158.25      111.07     67.89 o
 -20   4  14      688.52      482.97     65.96 o
 -18   4  14      144.61      116.41     56.40 o
 -16   4  14      606.49      563.07     68.53 o
 -14   4  14     2442.23     2421.19     94.71 o
 -12   4  14       31.56       -5.55     52.64 o
 -10   4  14    12011.60    11714.15    268.62 o
  -8   4  14     9140.39     8987.68    157.25 o
  -6   4  14     8386.52     8536.29    155.92 o
  -4   4  14     1034.02     1081.66     69.47 o
  -2   4  14      226.83      201.96     56.01 o
   0   4  14     2206.45     2184.80    102.06 o
   2   4  14     1353.39     1466.31     89.51 o
   4   4  14     2554.06     2742.85    122.47 o
   6   4  14    16585.90    16993.46    307.02 o
   8   4  14     1809.20     1913.87    130.64 o
  10   4  14     2654.87     2570.30    210.39 o
  12   4  14       35.52       69.15    108.38 o
  14   4  14     1665.98     1586.25    110.70 o
  16   4  14     5940.64     5974.52    228.44 o
  18   4  14     1933.89     1923.87    118.74 o
  20   4  14      907.85      871.49    101.50 o
  22   4  14     3899.35     4168.33    166.41 o
  24   4  14     2537.41     2900.98    153.24 o
 -35   5  14      235.17      165.30     99.93 o
 -33   5  14     1285.70     1281.07    173.61 o
 -31   5  14      961.40     1013.32    100.25 o
 -29   5  14       84.64       78.03     77.34 o
 -27   5  14      602.41      510.52     84.09 o
 -25   5  14      554.26      611.23     85.10 o
 -23   5  14     1711.25     1622.62     92.00 o
 -21   5  14      950.90      848.70     85.37 o
 -19   5  14      178.56      120.17     61.36 o
 -17   5  14     8672.89     8571.26    192.36 o
 -15   5  14     1031.67     1125.85     80.45 o
 -13   5  14     2587.66     2560.04     95.69 o
 -11   5  14      142.38      228.09     58.87 o
  -9   5  14      155.26      147.64     60.80 o
  -7   5  14    11042.74    10878.22    197.59 o
  -5   5  14     9132.56     9068.69    179.07 o
  -3   5  14       58.37       -0.82     57.60 o
  -1   5  14       47.34      -54.09     57.97 o
   1   5  14     1476.76     1689.06     91.03 o
   3   5  14    10681.10    10905.32    224.58 o
   5   5  14     3105.00     3219.54    128.88 o
   7   5  14       33.15       14.63     70.24 o
   9   5  14      381.35      468.48     80.75 o
  11   5  14       71.23      -23.00     78.47 o
  13   5  14      133.54      114.31     83.07 o
  15   5  14      244.10      116.69     84.27 o
  17   5  14     5105.54     5332.28    185.33 o
  19   5  14       89.08       -6.10     96.65 o
  21   5  14       57.45      -84.63     84.63 o
  23   5  14       10.52      -86.07     89.86 o
 -34   6  14      459.14      531.52    104.99 o
 -32   6  14     2797.25     3290.69    153.65 o
 -30   6  14     9595.69    10388.96    241.42 o
 -28   6  14     1308.65     1323.50    102.54 o
 -26   6  14      287.18      150.15     80.96 o
 -24   6  14      165.17      116.73     68.25 o
 -22   6  14     1187.34     1200.40     85.31 o
 -20   6  14     5516.54     5260.60    145.00 o
 -18   6  14      883.66     1035.64     84.56 o
 -16   6  14       83.79       22.31     61.14 o
 -14   6  14       82.10       70.26     61.07 o
 -12   6  14       89.67       96.18     60.39 o
 -10   6  14     8165.19     7614.03    176.43 o
  -8   6  14     4850.82     4652.70    141.00 o
  -6   6  14     6156.93     6436.86    161.42 o
  -4   6  14      579.52      490.46     68.75 o
  -2   6  14     1427.75     1500.24     84.20 o
   0   6  14    10595.23    10391.58    203.06 o
   2   6  14      903.31      953.82     78.10 o
   4   6  14     6187.67     5927.47    137.34 o
   6   6  14     2983.76     2783.80    130.72 o
   8   6  14     9144.27     9226.49    204.19 o
  10   6  14       24.00       32.40     71.36 o
  12   6  14     1303.50     1184.13    100.86 o
  14   6  14      178.47      151.34     81.18 o
  16   6  14       19.84       23.15     82.27 o
  18   6  14        5.34       12.28     88.72 o
  20   6  14      552.21      355.98    117.98 o
  22   6  14     3808.34     3887.56    155.82 o
 -33   7  14      188.12      203.48     92.83 o
 -31   7  14        0.06        1.85     87.48 o
 -29   7  14       39.20      -23.47     76.25 o
 -27   7  14      331.01      359.27     80.38 o
 -25   7  14     3207.44     3187.80    127.85 o
 -23   7  14     3513.74     3295.27    153.28 o
 -21   7  14     3157.10     3150.64    115.61 o
 -19   7  14     6559.06     6904.94    174.16 o
 -17   7  14     2087.55     1960.71     98.20 o
 -15   7  14       13.28       -3.07     66.88 o
 -13   7  14      275.83      389.98     66.28 o
 -11   7  14     1178.90     1100.87     75.58 o
  -9   7  14      465.63      476.07     69.23 o
  -7   7  14     1698.07     1471.15     84.59 o
  -5   7  14     5105.12     4861.26    133.99 o
  -3   7  14     2527.10     2581.50    102.90 o
  -1   7  14     6096.06     5886.56    167.35 o
   1   7  14     5002.49     5404.09    167.03 o
   3   7  14    18636.39    18750.61    294.90 o
   5   7  14     5439.61     5369.21    150.29 o
   7   7  14      236.00      128.01     73.99 o
   9   7  14      138.16       82.00     81.22 o
  11   7  14      494.07      374.99     93.14 o
  13   7  14      317.08      239.37    123.01 o
  15   7  14      517.50      512.55     92.64 o
  17   7  14        9.55      -42.05     87.07 o
  19   7  14        6.40       59.30     87.31 o
  21   7  14      787.57      882.53    133.23 o
 -32   8  14     1024.47     1144.81    112.42 o
 -30   8  14      790.91      704.44     99.64 o
 -28   8  14       12.64      -37.44     73.77 o
 -26   8  14     1384.02     1362.26     98.14 o
 -24   8  14      163.41      160.29     86.76 o
 -22   8  14      353.96      341.77     68.04 o
 -20   8  14        2.05      -73.49     73.49 o
 -18   8  14     2702.23     2564.96    121.33 o
 -16   8  14      332.86      379.05     70.90 o
 -14   8  14      180.88      233.07     63.99 o
 -12   8  14      129.36       37.93     55.98 o
 -10   8  14     3338.27     3410.16    110.22 o
  -8   8  14     3780.92     3645.35    134.74 o
  -6   8  14     1658.29     1662.79     95.74 o
  -4   8  14      151.87       66.61     77.47 o
  -2   8  14     6464.15     6237.76    175.19 o
   0   8  14        0.12      -63.61     70.51 o
   2   8  14      947.59      885.73     95.45 o
   4   8  14      545.75      467.76     89.66 o
   6   8  14      122.05       61.28     70.07 o
   8   8  14     1988.24     2070.75    105.56 o
  10   8  14     2077.43     2193.39    112.60 o
  12   8  14      742.74      667.39     92.60 o
  14   8  14      220.22      282.29     96.91 o
  16   8  14       32.99       20.46     95.03 o
  18   8  14     4474.29     4357.54    170.75 o
  20   8  14     2685.14     2739.15    160.49 o
 -29   9  14      634.09      656.52    131.52 o
 -27   9  14     1517.59     1809.20    105.36 o
 -25   9  14     2081.18     2273.75    104.39 o
 -23   9  14      335.56      360.02     82.31 o
 -21   9  14       41.63       35.91     63.67 o
 -19   9  14      841.73      816.46     82.91 o
 -17   9  14     1846.28     2020.86    106.81 o
 -15   9  14        1.19      -64.21     64.21 o
 -13   9  14      352.48      248.22     69.75 o
 -11   9  14        0.98      -62.81     62.81 o
  -9   9  14      891.89      945.04     87.93 o
  -7   9  14       58.74       15.54     69.42 o
  -5   9  14     2121.59     2240.72    103.86 o
  -3   9  14     3930.48     3932.76    132.02 o
  -1   9  14     1411.92     1437.90     92.76 o
   1   9  14      852.61      802.70    115.97 o
   3   9  14      289.48      203.68     69.36 o
   5   9  14     1585.20     1461.85     93.85 o
   7   9  14      766.64      557.82    128.95 o
   9   9  14      463.97      591.57    122.27 o
  11   9  14     2065.95     2256.33    156.70 o
  13   9  14       62.31      -89.20     89.20 o
  15   9  14       55.97       45.70     91.70 o
  17   9  14      456.18      431.04    109.36 o
  19   9  14      415.98      594.19    137.74 o
 -28  10  14      298.42      213.60    113.61 o
 -26  10  14       32.04      -68.50    109.73 o
 -24  10  14       31.95      -38.94    106.01 o
 -22  10  14       75.90      -51.74     82.01 o
 -20  10  14      690.58      745.30     71.86 o
 -18  10  14      635.89      608.38     67.63 o
 -16  10  14       64.77       34.94     53.45 o
 -14  10  14      192.53      138.25     64.07 o
 -12  10  14       73.56      -59.42     59.42 o
 -10  10  14      145.83      125.37     68.00 o
  -8  10  14      382.64      352.31     68.59 o
  -6  10  14      320.05      396.26     76.73 o
  -4  10  14     2726.70     2869.65    122.30 o
  -2  10  14     3579.89     3510.66    134.31 o
   0  10  14       42.04       55.32     74.94 o
   2  10  14       18.71     -137.15    137.15 o
   4  10  14     2373.60     2564.50    125.38 o
   6  10  14     6560.08     6383.63    232.63 o
   8  10  14     1918.88     2075.15    272.68 o
  10  10  14     1961.80     2172.69    164.61 o
  12  10  14        2.96      -91.08    100.21 o
  14  10  14     1873.25     1907.13    152.54 o
  16  10  14     1165.93     1305.46    144.89 o
 -25  11  14      241.51      141.84    109.25 o
 -23  11  14     2133.52     2145.50    142.37 o
 -21  11  14     2250.73     2467.36    145.38 o
 -19  11  14     3972.41     4007.64    169.65 o
 -17  11  14     2756.55     2745.53    141.85 o
 -15  11  14      206.58      215.92     88.48 o
 -13  11  14        8.71      -65.69     92.51 o
 -11  11  14       23.90      -67.05     83.16 o
  -9  11  14      858.42      729.54    149.51 o
  -7  11  14       19.26       15.09    121.04 o
  -5  11  14     2175.09     2164.13    105.31 o
  -3  11  14      465.99      358.18     92.08 o
  -1  11  14      811.27      793.54     83.14 o
   1  11  14      363.76      242.10    127.51 o
   3  11  14      815.24      631.12    119.94 o
   5  11  14     2030.46     2127.90    218.66 o
   7  11  14      251.57      168.44    104.55 o
   9  11  14     1081.44     1358.20    200.45 o
  11  11  14      381.60      360.21    101.12 o
  13  11  14       73.28      104.28    107.02 o
 -22  12  14       40.28     -147.63    147.63 o
 -20  12  14      435.57      445.27    113.73 o
 -18  12  14       54.38      115.52    109.43 o
 -16  12  14     4189.44     4629.79    176.34 o
 -14  12  14      219.09      217.57     86.05 o
 -12  12  14     1454.69     1689.33    127.15 o
 -10  12  14      517.93      671.78     97.16 o
  -8  12  14     2407.98     2746.41    129.11 o
  -6  12  14       34.85      -34.97     93.76 o
  -4  12  14      336.15      257.68    103.81 o
  -2  12  14     1250.15     1210.77    210.72 o
   0  12  14      114.37       28.25    141.91 o
   2  12  14       64.35      113.74    108.97 o
   4  12  14      747.35      858.02    133.62 o
   6  12  14     1341.52     1171.65    271.97 o
   8  12  14      775.58      861.03     98.43 o
  10  12  14       13.54      -84.15     84.15 o
  12  12  14      760.11      795.50    116.58 o
 -19  13  14      791.16     1030.87    121.73 o
 -17  13  14       48.47      -61.02     84.03 o
 -15  13  14      929.52      945.21    176.33 o
 -13  13  14      610.52      506.83    123.00 o
 -11  13  14     1888.38     2151.93    154.20 o
  -9  13  14     1585.24     1630.68    140.87 o
  -7  13  14      388.57      314.87    178.81 o
  -5  13  14      429.06      240.70    139.76 o
  -3  13  14      267.72      197.72    154.16 o
  -1  13  14      138.32      159.45    111.15 o
   1  13  14        1.48      -82.16    106.91 o
   3  13  14      321.13      449.32    123.99 o
   5  13  14      515.40      804.16    135.77 o
   7  13  14       20.12      -33.07    121.01 o
 -14  14  14       93.13      -60.51    148.91 o
 -12  14  14      348.58      285.78    142.12 o
 -10  14  14      523.87      406.28    187.09 o
  -8  14  14     1627.26     1780.50    156.47 o
  -6  14  14       46.07      217.05    210.12 o
  -4  14  14      129.31      -64.52    108.85 o
  -2  14  14      199.02      107.91    116.92 o
   0  14  14       49.39       56.84    112.32 o
   2  14  14      230.67      390.90    122.99 o
 -35   1  15       73.85       51.69    106.24 o
 -33   1  15        0.55      -93.16     93.16 o
 -31   1  15        9.61      -70.29     90.14 o
 -29   1  15      990.28      847.41    116.16 o
 -27   1  15     1266.60     1126.98    106.34 o
 -25   1  15     1926.20     1944.14    111.15 o
 -23   1  15       15.57      -70.90     70.90 o
 -21   1  15     2131.05     2214.46    135.75 o
 -19   1  15     3647.66     3322.41    115.11 o
 -17   1  15      531.64      541.36     71.18 o
 -15   1  15       53.97       84.89     49.14 o
 -13   1  15     1160.21     1226.19     66.68 o
 -11   1  15      826.85     1058.64     63.84 o
  -9   1  15      315.50      255.86     58.04 o
  -7   1  15     1163.20     1066.08     70.97 o
  -5   1  15      918.93     1072.39     89.34 o
  -3   1  15      219.42      233.84     58.46 o
  -1   1  15      172.15      258.51     80.44 o
   1   1  15     1185.56     1080.21    110.65 o
   3   1  15     3060.38     3066.71    125.29 o
   5   1  15     6033.30     5793.44    167.76 o
   7   1  15        5.73        2.11     76.44 o
   9   1  15      359.29      307.24     81.66 o
  11   1  15      285.01      354.46     80.88 o
  13   1  15      338.75      465.02     81.06 o
  15   1  15       32.21      -77.34     77.34 o
  17   1  15       55.25      -18.35     78.06 o
  19   1  15      374.04      290.60     85.86 o
  21   1  15      485.69      437.44    104.77 o
  23   1  15       43.96      -92.42     92.42 o
 -34   2  15      301.04      195.36     98.17 o
 -32   2  15      683.89      638.40    134.38 o
 -30   2  15        4.66      -53.24     85.74 o
 -28   2  15     2342.02     2249.85    194.91 o
 -26   2  15     2650.06     2563.80    123.33 o
 -24   2  15     3999.15     3893.09    140.75 o
 -22   2  15     3384.17     3151.64    118.28 o
 -20   2  15     1211.31     1223.25     95.99 o
 -18   2  15     5115.52     5164.64    140.00 o
 -16   2  15     4499.27     4620.01    123.36 o
 -14   2  15      211.05      199.35     52.31 o
 -12   2  15     3051.29     2714.59    138.43 o
 -10   2  15      342.22      257.30     59.35 o
  -8   2  15     3884.07     3740.56    111.21 o
  -6   2  15     4258.71     4331.09    117.11 o
  -4   2  15      105.04       99.53     54.61 o
  -2   2  15     2584.80     2740.28    103.29 o
   0   2  15      172.54      128.27     72.16 o
   2   2  15     1627.08     1567.91     99.73 o
   4   2  15       54.31       15.60     73.11 o
   6   2  15      582.12      552.36    105.91 o
   8   2  15      892.31     1031.54    115.23 o
  10   2  15      112.74       46.29     92.63 o
  12   2  15     1947.97     1956.35    158.14 o
  14   2  15       33.47       17.83     80.95 o
  16   2  15       63.05       -5.93     80.64 o
  18   2  15      291.41      169.60     95.28 o
  20   2  15      148.70      126.85     97.82 o
  22   2  15      249.02      160.67     89.22 o
 -35   3  15      375.65      413.10    117.59 o
 -33   3  15        0.42      -87.73     87.73 o
 -31   3  15      134.93       25.26     91.01 o
 -29   3  15        4.25      -82.12     82.12 o
 -27   3  15     1917.25     1843.54    120.07 o
 -25   3  15      125.23      121.40     74.66 o
 -23   3  15       27.59      -40.62     62.67 o
 -21   3  15      300.42      231.88     68.36 o
 -19   3  15      474.37      395.41     67.75 o
 -17   3  15      636.12      603.24     70.13 o
 -15   3  15      126.61      -26.69     59.38 o
 -13   3  15     1868.25     1683.81     87.10 o
 -11   3  15      110.41       29.20     52.87 o
  -9   3  15     2216.37     1948.63     83.91 o
  -7   3  15      872.27      792.91     65.24 o
  -5   3  15     2121.79     1925.83     83.84 o
  -3   3  15      615.11      524.79     66.44 o
  -1   3  15       21.04       -1.40     57.21 o
   1   3  15      418.05      411.94     76.74 o
   3   3  15     3767.45     3509.62    128.50 o
   5   3  15      445.45      446.16     99.39 o
   7   3  15     3188.14     3036.95    154.31 o
   9   3  15      187.07      226.65     86.34 o
  11   3  15      726.38      850.11     97.29 o
  13   3  15       74.21      202.86     84.22 o
  15   3  15      215.59      184.51     88.45 o
  17   3  15     1464.58     1711.32    126.18 o
  19   3  15      189.16      122.80     97.31 o
  21   3  15      181.46       45.07     99.52 o
 -34   4  15        0.74      -98.88    101.29 o
 -32   4  15      567.37      369.25    101.14 o
 -30   4  15      866.80      969.94    100.77 o
 -28   4  15     1346.28     1403.36    105.45 o
 -26   4  15       36.49       -8.73     72.18 o
 -24   4  15      312.51      239.80     78.08 o
 -22   4  15       62.90      -16.60     67.85 o
 -20   4  15     1446.22     1204.94     82.19 o
 -18   4  15     1539.59     1365.97     92.72 o
 -16   4  15      600.69      616.51     70.80 o
 -14   4  15       68.98       56.84     59.49 o
 -12   4  15     2987.32     2627.56     99.34 o
 -10   4  15      534.90      548.00     68.00 o
  -8   4  15        6.01      -55.76     55.76 o
  -6   4  15     1612.49     1662.25     85.00 o
  -4   4  15      551.00      639.98     75.55 o
  -2   4  15      426.54      497.22     75.39 o
   0   4  15     2802.58     2955.95    127.43 o
   2   4  15      325.33      437.94     78.88 o
   4   4  15      785.81      976.02    106.89 o
   6   4  15        8.83      -16.59     95.14 o
   8   4  15      442.74      488.43     83.15 o
  10   4  15      622.71      634.35     96.35 o
  12   4  15      205.19      134.93     84.11 o
  14   4  15       12.29       47.85     83.72 o
  16   4  15        6.00      -78.87     85.86 o
  18   4  15      831.45      980.38    119.54 o
  20   4  15      182.70       66.76    122.32 o
  22   4  15      258.78       80.84    101.97 o
 -33   5  15      816.51      809.15    147.32 o
 -31   5  15     1338.14     1605.51    124.59 o
 -29   5  15      347.89      334.41     89.43 o
 -27   5  15       30.67        4.23     75.48 o
 -25   5  15       18.05      -69.78     69.78 o
 -23   5  15      778.09      800.69     81.00 o
 -21   5  15     2216.07     2235.22    102.43 o
 -19   5  15     2756.67     2757.68    127.66 o
 -17   5  15     3148.05     3083.32    118.33 o
 -15   5  15      570.58      593.56     76.13 o
 -13   5  15      415.89      378.44     91.83 o
 -11   5  15     4115.46     4042.72    163.54 o
  -9   5  15     7891.56     7652.84    179.16 o
  -7   5  15      679.84      584.65     71.20 o
  -5   5  15        7.74      -45.86     59.75 o
  -3   5  15     5555.19     5376.18    162.05 o
  -1   5  15        9.40      -37.92     65.91 o
   1   5  15      181.91      182.47     72.57 o
   3   5  15      491.96      406.36     77.50 o
   5   5  15     1327.67     1456.49    116.92 o
   7   5  15     5661.17     5604.91    164.28 o
   9   5  15     1811.12     1891.30    134.45 o
  11   5  15      237.19      -11.06     82.41 o
  13   5  15       33.99      -26.43     81.48 o
  15   5  15      531.78      502.61     96.54 o
  17   5  15      670.82      704.96    104.30 o
  19   5  15      901.46      957.15    110.52 o
  21   5  15       36.13       37.69     94.18 o
 -32   6  15      145.61      128.66     94.55 o
 -30   6  15       49.94        2.08     86.91 o
 -28   6  15     1014.23     1138.85    112.90 o
 -26   6  15       17.97        6.04     72.79 o
 -24   6  15      101.83      -48.79     66.30 o
 -22   6  15       42.76      -11.69     74.34 o
 -20   6  15      447.01      274.16     74.78 o
 -18   6  15      897.63      911.36    100.37 o
 -16   6  15       88.74       -9.89     64.35 o
 -14   6  15      695.76      548.89     75.15 o
 -12   6  15      454.16      458.42     71.38 o
 -10   6  15      303.06      223.84     76.43 o
  -8   6  15     2041.79     2186.08    100.40 o
  -6   6  15      462.24      410.73     68.84 o
  -4   6  15        1.07       57.79     69.84 o
  -2   6  15     1316.01     1244.61     89.64 o
   0   6  15     1642.28     1844.39     99.73 o
   2   6  15      396.30      345.17     74.38 o
   4   6  15     1230.67     1374.88    108.64 o
   6   6  15      141.73      152.30     75.07 o
   8   6  15       58.76      164.45     75.44 o
  10   6  15     1885.47     1971.03    117.29 o
  12   6  15        8.02       60.38     84.52 o
  14   6  15      427.52      394.56     95.31 o
  16   6  15      301.99      317.58     97.83 o
  18   6  15     1860.11     2078.44    126.35 o
  20   6  15     1565.98     1552.80    124.34 o
 -31   7  15       81.31      184.95     94.46 o
 -29   7  15      929.79     1035.66    107.21 o
 -27   7  15      587.20      604.27     88.07 o
 -25   7  15       92.81       29.16     75.27 o
 -23   7  15      200.44      142.98     71.05 o
 -21   7  15      100.70      -13.54     67.95 o
 -19   7  15     3080.24     2949.78    137.42 o
 -17   7  15     1780.38     1732.46     98.40 o
 -15   7  15      936.64     1053.28     85.02 o
 -13   7  15        2.09      -30.05     60.08 o
 -11   7  15       14.56       28.21     90.54 o
  -9   7  15      816.05      739.86     81.02 o
  -7   7  15      340.33      310.99     65.67 o
  -5   7  15       35.89       87.86     73.97 o
  -3   7  15        0.14      -79.08     79.08 o
  -1   7  15       74.23       93.28     86.14 o
   1   7  15       44.11        5.93     86.15 o
   3   7  15      197.04      163.72     83.01 o
   5   7  15     1612.23     1762.79    104.00 o
   7   7  15      765.24      780.30     90.01 o
   9   7  15      273.99      256.36     79.41 o
  11   7  15       71.18       18.90     81.91 o
  13   7  15       24.76      -82.01     82.01 o
  15   7  15       75.70      -80.95     86.21 o
  17   7  15     1168.55     1486.73    142.06 o
  19   7  15     1572.78     1882.07    181.55 o
 -30   8  15      263.44      257.86     94.40 o
 -28   8  15       54.56       18.25     83.93 o
 -26   8  15       97.63       53.11     75.41 o
 -24   8  15      106.85       91.02     71.00 o
 -22   8  15        0.45       -1.87     76.07 o
 -20   8  15       13.29      -84.25     84.25 o
 -18   8  15      248.17      315.95     71.93 o
 -16   8  15       27.73      -46.50     70.68 o
 -14   8  15      673.77      521.28     84.16 o
 -12   8  15        0.44      -69.00     69.00 o
 -10   8  15     1325.08     1285.42     96.50 o
  -8   8  15     2862.26     2754.32    178.98 o
  -6   8  15      109.92      156.77     73.17 o
  -4   8  15      780.57      711.05     95.96 o
  -2   8  15      824.17      898.60     99.07 o
   0   8  15      223.59      206.95     84.46 o
   2   8  15        1.48       43.03     79.69 o
   4   8  15      120.80       35.73     73.03 o
   6   8  15     2460.09     2151.35    114.12 o
   8   8  15      638.89      508.33     84.54 o
  10   8  15      115.66        3.04    102.09 o
  12   8  15      115.93       22.30     92.73 o
  14   8  15      243.79      -36.35     94.03 o
  16   8  15       75.18      -20.15     96.83 o
 -27   9  15      260.84      192.85    121.75 o
 -25   9  15      459.49      379.53     91.70 o
 -23   9  15     2753.17     2762.74    118.14 o
 -21   9  15      181.67       70.42    108.56 o
 -19   9  15      317.25      200.84     86.02 o
 -17   9  15      493.11      488.34     83.22 o
 -15   9  15     1808.01     1762.53    105.45 o
 -13   9  15     2388.66     2542.19    116.32 o
 -11   9  15      278.64      197.72     74.59 o
  -9   9  15     1744.51     1433.42    107.44 o
  -7   9  15        9.45      -30.10     65.53 o
  -5   9  15     2110.55     1990.63    187.12 o
  -3   9  15      306.29      166.06     77.84 o
  -1   9  15       97.60       33.16     75.76 o
   1   9  15      871.15      904.63    129.24 o
   3   9  15       31.96       25.66     79.22 o
   5   9  15      293.00      312.47     94.28 o
   7   9  15       15.25      -87.24     87.24 o
   9   9  15      874.26      838.79    113.60 o
  11   9  15        0.05     -125.76    125.76 o
  13   9  15      245.57      122.59    115.72 o
  15   9  15       97.66      130.78    146.80 o
 -26  10  15     2627.65     2854.28    150.95 o
 -24  10  15     1038.18     1087.21    123.54 o
 -22  10  15      618.99      522.43     75.05 o
 -20  10  15     1848.02     1932.80     97.31 o
 -18  10  15     2243.40     2245.02    103.50 o
 -16  10  15     6018.28     6459.37    179.74 o
 -14  10  15       38.50      -65.33     65.33 o
 -12  10  15      749.13      711.72     99.56 o
 -10  10  15      685.44      550.11     83.30 o
  -8  10  15      495.11      614.68     87.67 o
  -6  10  15      790.68      698.43     84.33 o
  -4  10  15     2058.10     2133.74    137.01 o
  -2  10  15      268.97      209.68    137.72 o
   0  10  15        1.82     -120.31    120.31 o
   2  10  15      367.40      241.15    106.01 o
   4  10  15        0.20      -12.62     98.20 o
   6  10  15      514.08      586.75    105.07 o
   8  10  15      869.95      912.16    114.49 o
  10  10  15       31.30       34.56    105.03 o
  12  10  15      101.84      -87.44    108.48 o
  14  10  15      475.01      465.38    126.60 o
 -23  11  15        1.03      -72.81    132.75 o
 -21  11  15     2121.74     2387.88    164.13 o
 -19  11  15      984.13     1092.12    118.45 o
 -17  11  15     1989.23     2172.11    136.71 o
 -15  11  15     1988.18     2036.25    148.66 o
 -13  11  15       63.55       48.65     77.81 o
 -11  11  15      127.61        0.83    106.00 o
  -9  11  15     1204.74     1172.04    124.93 o
  -7  11  15     4480.94     4752.93    158.45 o
  -5  11  15     4884.04     4902.32    144.10 o
  -3  11  15     1094.60     1202.61    123.92 o
  -1  11  15      150.76      -85.27    110.50 o
   1  11  15      367.23      323.58     87.91 o
   3  11  15        2.81       -0.44     95.54 o
   5  11  15      292.81      202.35     91.60 o
   7  11  15      897.28      947.36    111.55 o
   9  11  15     1294.38     1555.25    170.00 o
  11  11  15      772.50      789.59    122.49 o
 -20  12  15      743.40      760.73    124.34 o
 -18  12  15      432.70      452.36    192.60 o
 -16  12  15       96.90       68.76    151.69 o
 -14  12  15      566.07      676.01    101.57 o
 -12  12  15      685.71      801.03    163.27 o
 -10  12  15      526.11      610.86    114.30 o
  -8  12  15     1738.45     1969.07    113.65 o
  -6  12  15      526.20      351.92    106.62 o
  -4  12  15     1026.20      935.10    171.61 o
  -2  12  15      134.39       -8.96    223.13 o
   0  12  15     1359.44     1272.93    307.83 o
   2  12  15       28.35      -33.08    122.43 o
   4  12  15      235.48      362.07    125.63 o
   6  12  15       74.61      183.15    119.11 o
   8  12  15      968.45     1144.62    110.96 o
 -15  13  15      274.13      242.21     99.63 o
 -13  13  15       22.93      103.31    155.15 o
 -11  13  15      658.78      760.23    172.79 o
  -9  13  15       41.69      -66.68    146.13 o
  -7  13  15      137.19      124.47    100.23 o
  -5  13  15      140.90     -196.99    196.99 o
  -3  13  15      117.66      -99.68    200.13 o
  -1  13  15      155.33      126.36    145.55 o
   1  13  15        4.13      -96.35    162.00 o
   3  13  15      137.81      108.46    158.35 o
 -34   0  16      772.77      905.23    265.44 o
 -32   0  16      185.24       90.11    158.65 o
 -30   0  16     1432.27     1363.20    164.84 o
 -28   0  16     2237.73     2032.69    177.19 o
 -26   0  16     6915.02     7633.46    283.92 o
 -24   0  16     5429.48     6012.49    281.32 o
 -22   0  16       40.13      -87.93     96.63 o
 -20   0  16      238.82      281.71    113.70 o
 -18   0  16      873.38      715.72    104.54 o
 -16   0  16     8400.32     8165.67    238.98 o
 -14   0  16      490.06      444.01     93.39 o
 -12   0  16       89.85       32.44     79.93 o
 -10   0  16     1123.99      907.38    104.64 o
  -8   0  16      795.70      605.62     97.45 o
  -6   0  16    14231.33    13719.42    417.80 o
  -4   0  16     1509.28     1596.23    143.15 o
  -2   0  16     3391.89     3722.82    161.37 o
   0   0  16    16087.80    16840.68    862.27 o
   2   0  16      692.84      656.74    129.49 o
   4   0  16      390.58      217.39    127.10 o
   6   0  16      884.32      927.68    137.60 o
   8   0  16      152.78      251.29    126.08 o
  10   0  16      157.54      206.65    123.37 o
  12   0  16        0.01       -7.64    127.11 o
  14   0  16       11.42       65.20    209.18 o
  16   0  16      297.02      419.23    221.80 o
  18   0  16       12.67     -127.18    127.18 o
  20   0  16     1301.07     1271.39    178.39 o
 -33   1  16      364.70      328.98    131.65 o
 -31   1  16       22.99      -92.76     92.76 o
 -29   1  16      102.71      -83.99     88.70 o
 -27   1  16     1357.22     1438.37    109.63 o
 -25   1  16     1318.18     1199.72    112.13 o
 -23   1  16     1017.29     1086.25     95.87 o
 -21   1  16     3889.14     3697.49    137.56 o
 -19   1  16       37.33       33.37     73.11 o
 -17   1  16       22.71      -20.42     62.81 o
 -15   1  16     1902.54     1980.32     90.94 o
 -13   1  16        6.25       51.79     57.97 o
 -11   1  16       71.93        0.81     49.15 o
  -9   1  16     1188.73     1030.22     74.06 o
  -7   1  16      399.41      385.16     63.27 o
  -5   1  16      584.45      462.87     64.29 o
  -3   1  16        0.02      -15.31     55.69 o
  -1   1  16       28.45       10.76     62.78 o
   1   1  16      306.66      361.21     79.83 o
   3   1  16     1350.51     1507.91    103.23 o
   5   1  16     3455.67     3340.80    135.59 o
   7   1  16      442.28      547.85     90.03 o
   9   1  16      372.54      402.38     93.50 o
  11   1  16       50.18      -10.60    102.65 o
  13   1  16     4562.38     4778.08    210.97 o
  15   1  16     1229.04     1089.74    112.04 o
  17   1  16     3962.80     3677.02    183.02 o
  19   1  16       30.93     -101.00    106.53 o
 -32   2  16      609.93      686.73    127.26 o
 -30   2  16     2160.42     2264.21    175.21 o
 -28   2  16      537.39      560.57    101.52 o
 -26   2  16       31.42      -22.16     83.17 o
 -24   2  16        3.21      -72.87     72.87 o
 -22   2  16       71.27       31.91     71.92 o
 -20   2  16      232.70      214.39     77.73 o
 -18   2  16        0.23      -66.25     66.25 o
 -16   2  16      108.66       76.37     63.39 o
 -14   2  16      411.51      356.67     62.68 o
 -12   2  16      599.31      388.48     61.89 o
 -10   2  16      439.73      431.97     68.91 o
  -8   2  16      314.02      356.31     63.66 o
  -6   2  16     1098.13      960.29     74.23 o
  -4   2  16     1780.82     1766.06    107.41 o
  -2   2  16      248.74      281.64     67.84 o
   0   2  16      144.58      155.02     68.29 o
   2   2  16     2043.79     1944.41    110.15 o
   4   2  16      319.99      181.28    147.00 o
[truncated: 43,468 more chars]
